# Supplementary material for: 2-Chloro-N′-(4-nitro­benzyl­idene)benzo­hydrazide
Source: Acta Crystallogr Sect E Struct Rep Online. 2010 Jan 9;66(Pt 2):o290. doi: 10.1107/S1600536809055330 (PMC2979746; doi:10.1107/S1600536809055330)
Supplement: Supplementary file 2 [file e-66-0o290-Isup2.hkl]

# 
# h,k,l, Fc-squared, Fo-squared, sigma(Fo-squared) and status flag 
# 
data_I
_shelx_title ' p1n in P2(1)/n' 
_shelx_refln_list_code          4 
_shelx_F_calc_maximum      335.14 
_exptl_crystal_F_000       624.00 
_reflns_d_resolution_high  0.8018 
 
loop_ 
 _symmetry_equiv_pos_as_xyz 
 'x, y, z' 
 '-x+1/2, y+1/2, -z+1/2' 
 '-x, -y, -z' 
 'x-1/2, -y-1/2, z-1/2' 
 
_cell_length_a     7.2752 
_cell_length_b    26.4081 
_cell_length_c     7.7284 
_cell_angle_alpha  90.000 
_cell_angle_beta  113.000 
_cell_angle_gamma  90.000 
 
_shelx_F_squared_multiplier     1.000 
 
loop_ 
 _refln_index_h 
 _refln_index_k 
 _refln_index_l 
 _refln_F_squared_calc 
 _refln_F_squared_meas 
 _refln_F_squared_sigma 
 _refln_observed_status 
   2   0   0   112317.91    98803.70   1030.05 o 
   4   0   0    14497.13    13937.86    249.11 o 
   6   0   0     1223.36     1197.88     36.87 o 
   8   0   0       81.30       74.78      9.16 o 
   1   1   0      129.41      135.54      3.52 o 
   2   1   0       12.04       19.77      3.99 o 
   3   1   0        0.84        2.77      1.30 o 
   4   1   0      375.18      396.08     23.16 o 
   5   1   0        5.65        2.74      1.99 o 
   6   1   0        1.62        7.79      2.71 o 
   7   1   0        3.65        4.57      2.71 o 
   8   1   0       15.15       12.51      3.94 o 
   0   2   0      254.43      274.02      5.98 o 
   1   2   0      294.80      291.23      5.25 o 
   2   2   0      408.24      393.38      8.26 o 
   3   2   0        8.36       17.12      1.99 o 
   4   2   0       13.75       23.06      3.45 o 
   5   2   0       43.78       43.50      3.88 o 
   6   2   0        0.10        2.72      2.41 o 
   7   2   0        0.10        0.06      2.33 o 
   8   2   0        1.24       -0.35      3.62 o 
   1   3   0      402.43      421.03      5.86 o 
   2   3   0     2461.05     2609.30     47.51 o 
   3   3   0      182.74      160.05      4.59 o 
   4   3   0      637.35      629.67     10.94 o 
   5   3   0        3.41        1.38      1.82 o 
   6   3   0      248.79      233.87      8.09 o 
   7   3   0        0.07       -0.50      2.49 o 
   8   3   0       11.09        7.08      3.80 o 
   0   4   0     1943.83     1768.65     28.90 o 
   1   4   0     4235.23     4143.45     50.42 o 
   2   4   0     1603.56     1535.92     21.77 o 
   3   4   0       13.89       26.06      1.84 o 
   4   4   0      348.94      353.39      7.71 o 
   5   4   0       21.63       14.36      3.28 o 
   6   4   0       92.39       96.59      5.71 o 
   7   4   0       28.90       40.60      4.63 o 
   8   4   0       12.73        9.47      4.38 o 
   1   5   0     2295.24     2354.26     19.75 o 
   2   5   0      274.64      281.74      4.46 o 
   3   5   0      294.93      297.49     10.22 o 
   4   5   0      143.25      156.03      5.45 o 
   5   5   0      172.51      168.69      6.21 o 
   6   5   0        7.11        7.67      2.34 o 
   7   5   0       21.05       13.91      4.19 o 
   8   5   0        0.08        0.44      3.22 o 
   0   6   0      170.73      160.13      4.54 o 
   1   6   0     1893.79     1767.07     12.66 o 
   2   6   0      714.20      667.04     14.25 o 
   3   6   0     1182.47     1118.69     27.90 o 
   4   6   0      120.09      115.10      3.81 o 
   5   6   0       10.16        7.91      3.04 o 
   6   6   0       39.52       40.41      4.30 o 
   7   6   0       24.99       25.59      5.01 o 
   8   6   0       15.32       20.09      4.96 o 
   1   7   0      930.41      917.16      9.32 o 
   2   7   0      754.34      728.04     12.22 o 
   3   7   0      145.21      151.95      3.94 o 
   4   7   0       39.51       48.10      2.77 o 
   5   7   0       90.52       85.24      4.94 o 
   6   7   0       61.91       60.67      5.93 o 
   7   7   0        2.68        3.49      3.41 o 
   8   7   0        2.00        6.12      5.43 o 
   0   8   0        7.81        6.64      1.99 o 
   1   8   0     7949.06     7676.80     52.91 o 
   2   8   0      682.02      688.08     17.82 o 
   3   8   0     1409.93     1312.55     22.58 o 
   4   8   0        8.01        7.78      1.66 o 
   5   8   0      290.04      291.19      8.16 o 
   6   8   0        7.84        6.23      3.23 o 
   7   8   0       11.23       15.96      6.34 o 
   8   8   0        8.42       11.74      4.69 o 
   1   9   0       11.91       13.30      1.51 o 
   2   9   0      273.35      290.94      8.37 o 
   3   9   0      181.05      176.27      4.15 o 
   4   9   0        2.11        5.10      1.71 o 
   5   9   0      116.10      124.35      5.74 o 
   6   9   0      118.34      103.99      9.78 o 
   7   9   0       55.76       50.46      8.14 o 
   8   9   0        9.92        9.30      5.25 o 
   0  10   0     2214.05     2131.98     41.85 o 
   1  10   0      117.64      114.81      3.29 o 
   2  10   0       67.01       49.44      2.00 o 
   3  10   0      234.55      221.12      6.09 o 
   4  10   0      202.33      180.32      5.58 o 
   5  10   0      297.10      280.70     13.45 o 
   6  10   0       18.66       20.88      4.10 o 
   7  10   0       73.16       69.10      7.67 o 
   1  11   0      126.42      144.29      3.91 o 
   2  11   0      849.95      879.94      8.64 o 
   3  11   0        0.01        2.34      1.29 o 
   4  11   0      128.53      132.31      4.87 o 
   5  11   0        2.40        3.79      3.49 o 
   6  11   0      123.26      115.80      9.86 o 
   7  11   0        2.03       -3.40      4.05 o 
   0  12   0     2071.60     2187.47     29.79 o 
   1  12   0     5364.52     5318.95     52.78 o 
   2  12   0      182.44      234.54      5.84 o 
   3  12   0     1190.33     1233.75     21.41 o 
   4  12   0       33.73       44.34      5.75 o 
   5  12   0      560.79      595.46     19.02 o 
   6  12   0        1.65       -1.00      6.97 o 
   7  12   0       50.50       58.20      8.79 o 
   1  13   0        9.62       10.73      1.73 o 
   2  13   0       81.07       81.31      3.09 o 
   3  13   0      374.96      366.38      9.70 o 
   4  13   0       32.92       37.32      3.94 o 
   5  13   0       33.51       29.56      5.96 o 
   6  13   0       20.64       24.41      6.34 o 
   7  13   0        0.31       -0.17      4.05 o 
   0  14   0      385.05      302.31     14.45 o 
   1  14   0       68.07       53.71      3.02 o 
   2  14   0      278.52      261.83      5.30 o 
   3  14   0      292.38      295.02      7.56 o 
   4  14   0       84.21      100.27      6.00 o 
   5  14   0       10.28        5.89      4.48 o 
   6  14   0       18.75       24.03      5.71 o 
   7  14   0       34.35       29.66      7.97 o 
   1  15   0      142.49      131.41      4.12 o 
   2  15   0       74.10       78.09      3.22 o 
   3  15   0        9.65       16.56      2.71 o 
   4  15   0      142.11      122.84      6.98 o 
   5  15   0        2.48        4.21      3.11 o 
   6  15   0       16.53       15.94      7.97 o 
   7  15   0        0.21        0.00      4.23 o 
   0  16   0      384.99      309.61      9.57 o 
   1  16   0      422.45      402.67      8.77 o 
   2  16   0      533.49      507.46     14.38 o 
   3  16   0        3.32        2.16      2.44 o 
   4  16   0       33.81       39.45      5.78 o 
   5  16   0        9.25        6.79      3.46 o 
   6  16   0        0.59        5.90      4.05 o 
   7  16   0        2.19        3.22      4.54 o 
   1  17   0       40.26       40.64      2.75 o 
   2  17   0        1.43        5.54      1.90 o 
   3  17   0        2.33        1.00      2.44 o 
   4  17   0       84.96       81.60      9.18 o 
   5  17   0        0.98       -0.80      3.49 o 
   6  17   0        1.13        4.40      5.48 o 
   7  17   0       10.63        6.97      4.93 o 
   0  18   0      742.97      678.13     15.56 o 
   1  18   0      126.77      120.26      5.32 o 
   2  18   0       74.78       76.16      4.48 o 
   3  18   0       82.75       74.37      4.71 o 
   4  18   0      115.94      125.72      7.43 o 
   5  18   0       41.63       45.73      7.37 o 
   6  18   0       31.61       18.58      5.71 o 
   1  19   0        0.59        2.77      1.75 o 
   2  19   0        5.63        3.60      2.20 o 
   3  19   0        2.05        2.27      2.20 o 
   4  19   0       33.26       27.47     10.20 o 
   5  19   0        9.30       19.20      9.47 o 
   6  19   0        0.25        1.30      4.54 o 
   0  20   0      170.86      146.69      7.17 o 
   1  20   0       62.04       54.18      5.61 o 
   2  20   0        8.45        3.99      2.27 o 
   3  20   0       93.48      103.73      5.71 o 
   4  20   0       81.56       81.34      6.69 o 
   5  20   0      149.40      166.37     12.32 o 
   6  20   0       24.01       23.91      6.22 o 
   1  21   0        1.66        1.94      2.20 o 
   2  21   0       27.57       28.18      3.59 o 
   3  21   0       43.46       33.85      3.73 o 
   4  21   0        2.08        0.57      2.90 o 
   5  21   0        5.06        7.36      4.98 o 
   6  21   0       11.65       14.95      5.64 o 
   0  22   0        1.67       -1.99      3.99 o 
   1  22   0      233.72      231.08     11.02 o 
   2  22   0       54.30       54.24      4.46 o 
   3  22   0       34.15       43.02      4.34 o 
   4  22   0       25.51       23.18      4.38 o 
   5  22   0       29.42       16.13      5.51 o 
   6  22   0       17.02       15.30      6.48 o 
   1  23   0        4.60        5.34      3.83 o 
   2  23   0        1.55        1.00      4.23 o 
   3  23   0       70.89       64.97      5.21 o 
   4  23   0        0.35        4.09      3.36 o 
   5  23   0       24.60       13.45      8.47 o 
   0  24   0        1.74       -3.99      4.98 o 
   1  24   0      418.63      413.48     30.39 o 
   2  24   0        1.53        1.91      2.76 o 
   3  24   0      302.09      309.29      9.58 o 
   4  24   0       14.96       14.25      4.19 o 
   5  24   0       38.65       42.08      7.75 o 
   1  25   0       17.64       33.64      5.96 o 
   2  25   0        3.90        4.48      4.23 o 
   3  25   0        0.64        2.13      3.36 o 
   4  25   0        1.79        4.32      3.45 o 
   5  25   0       10.02        5.78      4.97 o 
   0  26   0      437.56      392.59     22.92 o 
   1  26   0       38.74       37.89      7.05 o 
   2  26   0      469.49      485.13     17.96 o 
   3  26   0       16.22       18.70      4.41 o 
   4  26   0      126.44      121.12     10.57 o 
   5  26   0        3.42       -2.15      4.54 o 
   1  27   0        9.79       13.48      6.97 o 
   2  27   0        2.66        3.22      4.54 o 
   3  27   0        9.17        5.06      4.54 o 
   4  27   0       21.36       24.16     14.95 o 
   0  28   0        5.38        1.00      4.98 o 
   1  28   0       54.57       52.43      7.75 o 
   2  28   0       36.28       37.49      6.94 o 
   3  28   0       17.13       26.45      5.96 o 
   4  28   0        0.16       -3.35      3.83 o 
   1  29   0        2.16        2.61      5.98 o 
   2  29   0        1.26       -0.38      4.98 o 
   3  29   0        1.11        1.76      4.54 o 
   0  30   0        0.14        3.99      7.97 o 
   1  30   0       86.35      107.12     10.57 o 
   2  30   0        4.83        1.71      8.97 o 
   3  30   0       39.54       57.02      8.79 o 
   1  31   0        0.02        7.64      5.25 o 
   2  31   0        9.97        9.47      5.64 o 
   0  32   0        3.41       10.96      8.97 o 
   1  32   0        8.55       10.59     10.96 o 
  -7   0   1       17.16        7.47      4.05 o 
  -5   0   1       16.60       12.05      3.83 o 
  -3   0   1     1135.40     1115.70     27.90 o 
  -1   0   1      278.40      318.86      8.97 o 
   1   0   1        0.56        5.48      1.41 o 
   3   0   1      936.93      857.99     16.91 o 
   5   0   1      407.11      392.17     13.39 o 
   7   0   1       65.33       66.01      8.45 o 
  -8   1   1        4.41        7.30      4.36 o 
  -7   1   1        8.73        5.93      3.61 o 
  -6   1   1        1.23        5.98      2.49 o 
  -5   1   1        0.79        1.23      1.82 o 
  -4   1   1       38.26       51.13      3.49 o 
  -3   1   1      573.10      578.85      8.84 o 
  -2   1   1      995.95      999.13     10.96 o 
  -1   1   1      515.30      550.28     30.89 o 
   0   1   1      140.34      148.47      3.52 o 
   1   1   1      551.19      531.66      7.66 o 
   2   1   1       19.07       29.94      1.99 o 
   3   1   1       14.20       17.73      2.16 o 
   4   1   1        3.80        0.80      1.81 o 
   5   1   1       52.24       56.95      4.21 o 
   6   1   1        6.99        5.59      2.59 o 
   7   1   1       24.59       27.48      4.44 o 
  -8   2   1      175.76      175.58      8.84 o 
  -7   2   1        7.82        7.50      2.84 o 
  -6   2   1     1258.45     1202.20     18.68 o 
  -5   2   1       29.01       29.68      3.21 o 
  -4   2   1     3419.78     3321.66     32.00 o 
  -3   2   1      143.02      128.45      7.19 o 
  -2   2   1     7901.81     7554.39    105.13 o 
  -1   2   1     7207.83     7055.71    114.09 o 
   0   2   1     3848.00     3730.40     77.69 o 
   1   2   1      903.11      900.50     13.62 o 
   2   2   1       67.75       59.13      2.24 o 
   3   2   1      136.74      168.82      4.94 o 
   4   2   1      377.60      353.58     10.50 o 
   5   2   1        0.91        0.71      1.69 o 
   6   2   1       58.37       65.64      5.09 o 
   7   2   1        3.66        0.63      3.14 o 
  -8   3   1       48.59       36.31      4.91 o 
  -7   3   1        0.02        0.67      2.41 o 
  -6   3   1      643.29      603.46     21.72 o 
  -5   3   1       35.08       38.84      6.90 o 
  -4   3   1     3815.22     3725.95     37.54 o 
  -3   3   1       14.16       10.26      2.01 o 
  -2   3   1    27065.84    26591.99    225.69 o 
  -1   3   1       10.69       19.93      2.11 o 
   0   3   1    12117.03    11883.84    306.84 o 
   1   3   1       88.91      101.83      3.48 o 
   2   3   1     2344.83     2520.53     32.14 o 
   3   3   1       54.58       56.90      2.50 o 
   4   3   1       42.42       41.27      3.43 o 
   5   3   1        9.89       16.09      2.84 o 
   6   3   1        0.39       -0.55      2.32 o 
   7   3   1        0.91       -1.66      2.88 o 
  -8   4   1      169.00      159.84     13.95 o 
  -7   4   1       25.20       21.20      4.17 o 
  -6   4   1      616.90      595.09     17.11 o 
  -5   4   1       61.44       64.36      4.34 o 
  -4   4   1     4523.10     4337.57     34.86 o 
  -3   4   1       65.02       62.75      2.63 o 
  -2   4   1     8209.23     8068.92     61.76 o 
  -1   4   1      436.60      428.90      4.98 o 
   0   4   1     3282.66     3040.94     48.90 o 
   1   4   1       49.69       48.18      1.90 o 
   2   4   1     1821.30     1718.35     24.36 o 
   3   4   1       17.56       17.18      2.22 o 
   4   4   1       15.01       11.41      2.15 o 
   5   4   1       78.20       86.24      7.03 o 
   6   4   1       87.81       92.26      5.84 o 
   7   4   1       46.27       52.91      6.79 o 
  -8   5   1       15.26       25.46      5.11 o 
  -7   5   1        0.74        2.17      2.59 o 
  -6   5   1       95.77      110.95      6.06 o 
  -5   5   1        8.94        7.14      2.83 o 
  -4   5   1        1.25       11.33      3.74 o 
  -3   5   1        5.63        7.02      1.49 o 
  -2   5   1      329.18      339.45      5.15 o 
  -1   5   1       18.80       22.67      1.34 o 
   0   5   1     1509.08     1527.08     23.87 o 
   1   5   1       23.26       29.63      1.51 o 
   2   5   1       59.14       74.97      2.22 o 
   3   5   1        0.45       -0.46      1.01 o 
   4   5   1       33.56       32.87      3.17 o 
   5   5   1        2.61        2.24      1.99 o 
   6   5   1        5.64        5.31      2.88 o 
   7   5   1        0.39       -1.76      3.04 o 
  -8   6   1      293.14      260.23     16.24 o 
  -7   6   1      119.78      126.38      6.95 o 
  -6   6   1      660.73      641.05     21.00 o 
  -5   6   1      460.79      451.79      9.95 o 
  -4   6   1     2288.86     2298.92     27.29 o 
  -3   6   1     2780.19     2548.16     29.66 o 
  -2   6   1     2163.49     2222.14     18.05 o 
  -1   6   1     4176.39     3908.56     38.81 o 
   0   6   1     1016.26     1010.00     23.44 o 
   1   6   1     5093.12     4920.33     45.97 o 
   2   6   1     1872.32     1906.17     14.97 o 
   3   6   1      967.10      910.90     10.64 o 
   4   6   1       52.90       58.90      3.94 o 
   5   6   1      137.25      146.46      7.63 o 
   6   6   1       86.00       94.55      7.08 o 
   7   6   1       27.29       31.41      8.11 o 
  -8   7   1       30.55       37.71      5.86 o 
  -7   7   1      147.65      140.30      8.81 o 
  -6   7   1       32.59       28.35      3.71 o 
  -5   7   1      111.50      118.17      5.56 o 
  -4   7   1       39.96       50.27      2.41 o 
  -3   7   1      356.67      362.98      5.74 o 
  -2   7   1     1113.95     1171.28     11.19 o 
  -1   7   1       61.75       76.12      2.59 o 
   0   7   1      241.53      291.13      4.60 o 
   1   7   1      172.06      182.96      5.11 o 
   2   7   1      524.75      576.01      6.43 o 
   3   7   1       34.00       31.56      2.04 o 
   4   7   1       45.91       43.15      3.43 o 
   5   7   1       36.84       39.39      4.96 o 
   6   7   1        5.84        4.40      3.04 o 
   7   7   1        1.37        2.99      3.76 o 
  -8   8   1       16.38       14.15      5.25 o 
  -7   8   1      108.68      103.08      9.05 o 
  -6   8   1        5.57        3.53      2.27 o 
  -5   8   1      244.88      255.80      8.77 o 
  -4   8   1        4.30        8.97      1.56 o 
  -3   8   1     1044.30     1008.38     11.66 o 
  -2   8   1      391.66      340.78      5.32 o 
  -1   8   1      292.20      325.12      5.61 o 
   0   8   1     2264.04     2082.09     58.11 o 
   1   8   1        0.02       -1.00      1.15 o 
   2   8   1      646.71      581.00      6.61 o 
   3   8   1       41.93       39.73      2.11 o 
   4   8   1      249.66      242.05      8.20 o 
   5   8   1        0.69       -1.10      2.05 o 
   6   8   1       12.62        9.70      3.80 o 
   7   8   1       22.70        9.39      7.47 o 
  -8   9   1        8.77       11.02      5.51 o 
  -7   9   1       28.27       19.28      5.96 o 
  -6   9   1        0.44       -0.18      3.25 o 
  -5   9   1        2.26        1.53      1.95 o 
  -4   9   1       16.17       25.58      2.79 o 
  -3   9   1       44.04       73.86      2.98 o 
  -2   9   1      139.77      151.82      3.29 o 
  -1   9   1        1.60       -0.14      0.95 o 
   0   9   1        0.12        1.69      1.01 o 
   1   9   1      530.31      544.02      9.54 o 
   2   9   1        1.34        2.89      0.74 o 
   3   9   1       23.47       28.45      1.95 o 
   4   9   1        0.05        4.09      2.14 o 
   5   9   1       51.41       46.18      5.48 o 
   6   9   1       12.43       18.28      4.31 o 
   7   9   1        0.12       -0.63      3.83 o 
  -8  10   1        0.00       -1.99      4.23 o 
  -7  10   1       39.32       40.85      7.37 o 
  -6  10   1        9.79        4.90      4.05 o 
  -5  10   1      434.19      390.85     15.21 o 
  -4  10   1       10.15       12.18      1.97 o 
  -3  10   1      533.99      515.53      7.68 o 
  -2  10   1      153.32      174.84      3.56 o 
  -1  10   1     3208.34     3044.36     43.67 o 
   0  10   1      410.35      399.74      8.20 o 
   1  10   1       95.47       79.46      4.03 o 
   2  10   1      129.97      126.19      5.42 o 
   3  10   1      145.00      145.48      4.09 o 
   4  10   1       94.68       78.09      5.28 o 
   5  10   1       32.84       31.07      6.15 o 
   6  10   1       20.72       24.42      5.64 o 
   7  10   1        0.89        1.99      4.23 o 
  -8  11   1        0.09       -6.34      4.23 o 
  -7  11   1       10.58        8.47      9.47 o 
  -6  11   1        5.16       -0.50      3.52 o 
  -5  11   1       72.83       78.75      6.82 o 
  -4  11   1       90.16       83.53      3.55 o 
  -3  11   1     1149.31     1205.69     15.25 o 
  -2  11   1        0.18       -0.58      1.09 o 
  -1  11   1     1452.52     1485.39     25.43 o 
   0  11   1      172.23      175.73      4.17 o 
   1  11   1       11.01        8.47      2.47 o 
   2  11   1       33.72       38.21      2.93 o 
   3  11   1       33.99       39.39      2.84 o 
   4  11   1      129.83      130.84      5.58 o 
   5  11   1       59.48       49.15      7.05 o 
   6  11   1      125.43      127.53     10.90 o 
   7  11   1        0.40        2.84      4.54 o 
  -8  12   1        0.01        2.68      4.54 o 
  -7  12   1       32.66       24.89      6.22 o 
  -6  12   1       71.51       63.03      7.75 o 
  -5  12   1      122.82      141.40      9.49 o 
  -4  12   1       87.37       85.15      3.72 o 
  -3  12   1     1083.51     1079.63     17.82 o 
  -2  12   1      399.79      372.45      8.15 o 
  -1  12   1      917.83      910.22     20.28 o 
   0  12   1      412.55      374.58      6.43 o 
   1  12   1     2046.58     2119.27     25.69 o 
   2  12   1        1.40        0.80      1.58 o 
   3  12   1      641.30      694.24     18.98 o 
   4  12   1      170.42      183.99     16.52 o 
   5  12   1      210.71      224.04     35.87 o 
   6  12   1       14.09       24.91      6.34 o 
   7  12   1       38.65       47.77      8.79 o 
  -7  13   1       19.58       22.21      8.97 o 
  -6  13   1        0.07        5.98      3.83 o 
  -5  13   1       85.75       84.80      7.75 o 
  -4  13   1       87.72      101.69      6.18 o 
  -3  13   1      302.73      304.85      5.71 o 
  -2  13   1        4.69        7.62      1.51 o 
  -1  13   1       73.29       67.88      2.80 o 
   0  13   1      748.50      699.70     14.24 o 
   1  13   1      350.84      372.80      9.00 o 
   2  13   1        0.23       -0.40      1.58 o 
   3  13   1      282.47      308.49      7.76 o 
   4  13   1        0.60       -0.07      2.57 o 
   5  13   1      127.51      123.06     10.20 o 
   6  13   1        4.77        4.98      4.23 o 
   7  13   1        2.65        5.98      4.98 o 
  -7  14   1       30.94       40.76      7.37 o 
  -6  14   1        2.16        3.08      6.97 o 
  -5  14   1      119.13      115.11      9.47 o 
  -4  14   1      144.87      139.17      5.23 o 
  -3  14   1      238.02      228.31      4.85 o 
  -2  14   1       38.82       24.17      2.12 o 
  -1  14   1      297.85      304.11      5.66 o 
   0  14   1       12.38       32.00      2.51 o 
   1  14   1      408.16      418.20      9.96 o 
   2  14   1      154.87      137.57      6.18 o 
   3  14   1      318.87      318.45      8.09 o 
   4  14   1        0.85       -1.23      2.16 o 
   5  14   1      187.60      185.59     13.95 o 
   6  14   1       31.86       39.96      7.75 o 
   7  14   1       53.78       53.91     20.92 o 
  -7  15   1        6.78        4.83      4.54 o 
  -6  15   1       57.53       53.72     11.46 o 
  -5  15   1        9.38        7.97      4.98 o 
  -4  15   1      126.69      124.89      5.85 o 
  -3  15   1      257.33      259.78      6.55 o 
  -2  15   1     1408.27     1474.92     25.69 o 
  -1  15   1      796.96      845.73     10.36 o 
   0  15   1      368.51      411.87      7.64 o 
   1  15   1      447.86      485.79     16.31 o 
   2  15   1      513.31      544.77     15.76 o 
   3  15   1      147.90      156.83      6.06 o 
   4  15   1      119.56      119.51      9.85 o 
   5  15   1        0.02        2.10      3.11 o 
   6  15   1       47.78       53.99     14.45 o 
   7  15   1        2.08        3.65      5.25 o 
  -7  16   1       21.85       25.96      6.48 o 
  -6  16   1        8.27       11.88      5.48 o 
  -5  16   1       73.08       83.62      8.08 o 
  -4  16   1       84.64       82.97      7.05 o 
  -3  16   1      559.28      545.31     10.56 o 
  -2  16   1       22.71       24.11      2.41 o 
  -1  16   1      586.94      650.53      9.04 o 
   0  16   1        2.11        2.59      1.18 o 
   1  16   1     1002.30      998.72     17.07 o 
   2  16   1       34.87       38.94      3.71 o 
   3  16   1      156.24      157.54      6.38 o 
   4  16   1       22.46       22.62      4.03 o 
   5  16   1        6.10       17.37      4.78 o 
   6  16   1        1.50       -2.72      3.83 o 
  -7  17   1       31.49       32.79      7.47 o 
  -6  17   1        1.01       -1.00      3.11 o 
  -5  17   1        2.48        7.97      5.98 o 
  -4  17   1       22.55       22.37      3.21 o 
  -3  17   1        8.17        5.98      2.49 o 
  -2  17   1        0.22        2.37      1.63 o 
  -1  17   1        3.94        2.71      1.47 o 
   0  17   1       91.93       97.24      4.12 o 
   1  17   1       18.35       21.72      3.45 o 
   2  17   1        7.17        3.20      2.09 o 
   3  17   1      109.68       98.06      5.45 o 
   4  17   1       16.86       10.30      3.45 o 
   5  17   1        1.45       -0.33      3.11 o 
   6  17   1       24.98       20.92      6.34 o 
  -7  18   1        4.62        4.27      4.78 o 
  -6  18   1        1.49        0.27      3.83 o 
  -5  18   1       15.13        4.62      4.98 o 
  -4  18   1       53.64       59.28      4.34 o 
  -3  18   1       25.11       30.77      3.99 o 
  -2  18   1      392.26      386.74      7.50 o 
  -1  18   1       69.23       75.64      3.96 o 
   0  18   1      806.63      806.02     15.05 o 
   1  18   1        1.28        1.10      2.05 o 
   2  18   1      362.37      359.25     15.81 o 
   3  18   1       88.47       99.94      5.56 o 
   4  18   1      118.97      119.15     19.59 o 
   5  18   1       58.35       61.89     12.46 o 
   6  18   1       14.44       12.95      8.97 o 
  -7  19   1        0.63        2.28      5.48 o 
  -6  19   1       26.20       25.01      5.96 o 
  -5  19   1        9.70        9.63      4.05 o 
  -4  19   1       11.28       11.09      3.60 o 
  -3  19   1       10.49       11.70      2.57 o 
  -2  19   1        0.10       -2.29      1.75 o 
  -1  19   1       21.47       30.02      2.78 o 
   0  19   1        8.62       11.23      5.34 o 
   1  19   1       22.19       19.43      3.45 o 
   2  19   1        0.00        2.09      1.98 o 
   3  19   1        7.07        7.45      2.84 o 
   4  19   1        0.30        2.81      3.04 o 
   5  19   1       17.55        9.96      7.47 o 
   6  19   1        2.60        2.56      4.78 o 
  -6  20   1       45.36       45.24      7.37 o 
  -5  20   1       98.58       99.45      9.16 o 
  -4  20   1       36.96       39.96      5.47 o 
  -3  20   1       70.58       78.07      4.98 o 
  -2  20   1       43.17       39.43      4.38 o 
  -1  20   1      459.00      458.61     11.29 o 
   0  20   1       27.62       24.32      3.94 o 
   1  20   1       49.76       46.82      4.94 o 
   2  20   1        2.08        1.49      2.20 o 
   3  20   1       31.46       36.80      4.75 o 
   4  20   1       23.97       21.82      4.49 o 
   5  20   1        1.67        9.68      5.48 o 
   6  20   1        1.09        1.99      4.78 o 
  -6  21   1        0.86        2.15      4.54 o 
  -5  21   1       23.90       20.92      5.64 o 
  -4  21   1       11.25        7.51      2.78 o 
  -3  21   1        2.46        1.33      2.20 o 
  -2  21   1        8.65        6.75      4.64 o 
  -1  21   1        0.04        3.99      5.98 o 
   0  21   1        0.28        6.12      2.90 o 
   1  21   1        0.16        0.78      2.16 o 
   2  21   1       47.71       51.21      4.44 o 
   3  21   1       36.25       40.17      4.48 o 
   4  21   1       12.45        7.87      3.62 o 
   5  21   1        0.07        5.06      4.22 o 
   6  21   1        0.39       -3.99      4.98 o 
  -6  22   1       29.65       26.01      6.34 o 
  -5  22   1       21.64       25.64      6.34 o 
  -4  22   1       24.52       30.93      6.35 o 
  -3  22   1       89.74       98.74      6.69 o 
  -2  22   1      110.23      111.44      6.86 o 
  -1  22   1       91.28       78.67     17.94 o 
   0  22   1      239.73      226.21      8.77 o 
   1  22   1      321.77      326.48     10.73 o 
   2  22   1      122.63      134.60      6.59 o 
   3  22   1      217.71      219.23     12.08 o 
   4  22   1      220.51      235.09     15.01 o 
   5  22   1      123.45      177.72     13.39 o 
  -6  23   1        7.91        4.52      4.54 o 
  -5  23   1        8.58        4.90      4.05 o 
  -4  23   1      158.34      162.40     15.44 o 
  -3  23   1        7.71        6.61      4.55 o 
  -2  23   1      192.88      178.33     10.96 o 
  -1  23   1        2.77        6.23      4.05 o 
   0  23   1      645.86      601.13     18.66 o 
   1  23   1        4.80        8.26      2.90 o 
   2  23   1      217.59      212.20     10.64 o 
   3  23   1        0.06        5.16      3.16 o 
   4  23   1      122.75      111.95      8.23 o 
   5  23   1        4.12        8.57      5.25 o 
  -6  24   1        7.18        6.78      5.25 o 
  -5  24   1        1.14       -4.98      4.98 o 
  -4  24   1       86.93       94.17     14.45 o 
  -3  24   1       15.94       17.25      3.94 o 
  -2  24   1      165.97      160.87     10.90 o 
  -1  24   1      149.10      152.22     13.45 o 
   0  24   1      209.03      255.79     15.44 o 
   1  24   1      349.85      319.31     10.90 o 
   2  24   1      296.02      334.11      9.91 o 
   3  24   1      179.17      169.36      7.95 o 
   4  24   1       40.15       47.91      6.28 o 
   5  24   1       30.75       33.01     11.46 o 
  -5  25   1        1.65        6.97      5.98 o 
  -4  25   1        2.25        5.98      4.23 o 
  -3  25   1       38.96       35.32      5.96 o 
  -2  25   1       33.09       40.25      6.67 o 
  -1  25   1      108.76      110.67      9.49 o 
   0  25   1        0.99        5.60      4.54 o 
   1  25   1       97.81      104.19      9.49 o 
   2  25   1       16.39       15.69      3.49 o 
   3  25   1       64.00       61.10      5.59 o 
   4  25   1        0.00       -0.38      3.36 o 
   5  25   1        0.01        4.98      5.98 o 
  -5  26   1       46.35       59.79     12.95 o 
  -4  26   1        2.51        0.20      3.32 o 
  -3  26   1      232.59      253.68     13.02 o 
  -2  26   1       11.65        3.60      4.98 o 
  -1  26   1      169.80      171.92     11.27 o 
   0  26   1       32.72       21.22      5.96 o 
   1  26   1      211.23      200.28     17.94 o 
   2  26   1      109.18      102.66      7.66 o 
   3  26   1       56.57       55.43      5.79 o 
   4  26   1       49.67       34.78      5.75 o 
  -5  27   1        4.82       -7.47      4.98 o 
  -4  27   1        2.74        6.97      6.97 o 
  -3  27   1        8.83       13.95      4.93 o 
  -2  27   1        0.63       -2.17      3.83 o 
  -1  27   1       19.94       19.28      5.96 o 
   0  27   1        6.26        2.99      4.54 o 
   1  27   1       24.58       14.41      5.25 o 
   2  27   1        1.62        9.47      4.93 o 
   3  27   1        1.49        2.58      3.51 o 
   4  27   1        4.48       -1.38      4.61 o 
  -4  28   1        6.48       20.92      7.97 o 
  -3  28   1        0.15       -0.42      5.48 o 
  -2  28   1        4.85        2.82      4.05 o 
  -1  28   1       16.96       15.94      5.25 o 
   0  28   1       10.21        8.35      4.54 o 
   1  28   1        0.05        5.90      4.54 o 
   2  28   1       10.48        7.83      4.78 o 
   3  28   1       14.95       21.42      4.96 o 
  -4  29   1       15.17        4.98      5.98 o 
  -3  29   1        6.34        3.07      4.54 o 
  -2  29   1       17.86       10.46      4.93 o 
  -1  29   1        0.90        1.99      4.23 o 
   0  29   1       16.12       18.99      7.47 o 
   1  29   1        0.09        0.72      3.83 o 
   2  29   1        0.35       -2.99      4.23 o 
   3  29   1       23.08       32.12      7.05 o 
  -3  30   1       22.47       33.28      7.37 o 
  -2  30   1       20.84       25.55      8.47 o 
  -1  30   1       77.02       84.15      9.96 o 
   0  30   1       41.25       52.32      8.45 o 
   1  30   1       27.63       26.76      6.67 o 
   2  30   1       35.09       44.65     10.96 o 
  -3  31   1        3.59        5.98      5.98 o 
  -2  31   1        4.63        0.50      4.93 o 
  -1  31   1        3.11        6.38      5.25 o 
   0  31   1       14.74       17.94      6.34 o 
   1  31   1        6.97        3.37      4.54 o 
   2  31   1        0.28       -1.49      4.93 o 
  -2  32   1       11.43       11.61      5.98 o 
  -1  32   1       60.04       70.40      9.79 o 
   0  32   1        3.17        4.98      4.98 o 
   1  32   1       60.68       74.22      9.86 o 
  -8   0   2       44.50       29.95      7.97 o 
  -6   0   2      171.45      156.96      9.49 o 
  -4   0   2        2.65       -0.28      2.39 o 
  -2   0   2     2579.44     2430.28     43.84 o 
   0   0   2     1532.96     1311.29     25.91 o 
   2   0   2     1706.25     1648.58     25.36 o 
   4   0   2      519.99      566.85     15.84 o 
   6   0   2       18.28       17.44      4.93 o 
  -8   1   2        1.76        2.72      3.17 o 
  -7   1   2        0.51        1.64      2.44 o 
  -6   1   2       79.69       85.57      7.44 o 
  -5   1   2        7.50        2.49      2.30 o 
  -4   1   2      167.90      138.20      3.83 o 
  -3   1   2      102.04      106.01      4.60 o 
  -2   1   2      641.19      632.83     11.98 o 
  -1   1   2       75.92       81.08      2.88 o 
   0   1   2     3107.61     3210.55     37.69 o 
   1   1   2      586.42      608.17     11.92 o 
   2   1   2        4.32        4.60      1.66 o 
   3   1   2      386.74      420.73      6.26 o 
   4   1   2       87.20      102.34      5.09 o 
   5   1   2      137.87      152.10      6.84 o 
   6   1   2       36.92       34.85      4.34 o 
   7   1   2       61.00       49.40     16.44 o 
  -8   2   2       34.51       28.33      6.02 o 
  -7   2   2        0.51        2.22      2.41 o 
  -6   2   2       29.76       33.39      4.04 o 
  -5   2   2        9.68       11.26      2.59 o 
  -4   2   2       18.85       20.08      2.38 o 
  -3   2   2      748.26      671.69     19.27 o 
  -2   2   2     3094.49     3127.32     73.24 o 
  -1   2   2     4936.93     4881.43     76.81 o 
   0   2   2      783.22      729.15     11.92 o 
   1   2   2     1649.17     1537.45     17.78 o 
   2   2   2       30.93       34.58      2.11 o 
   3   2   2      984.42      975.53     11.83 o 
   4   2   2        7.34       12.25      2.33 o 
   5   2   2       23.20       28.42      3.71 o 
   6   2   2       47.13       44.32      5.49 o 
   7   2   2        1.57        4.98      4.19 o 
  -8   3   2       39.67       21.76      4.21 o 
  -7   3   2       29.19       20.09      4.60 o 
  -6   3   2      160.10      146.54      6.71 o 
  -5   3   2      126.47      120.12      8.49 o 
  -4   3   2      232.05      244.28      5.45 o 
  -3   3   2      208.36      201.99      4.76 o 
  -2   3   2      297.18      357.46      7.34 o 
  -1   3   2        8.04       15.41      2.43 o 
   0   3   2      695.54      733.47     11.92 o 
   1   3   2      611.46      657.51     10.03 o 
   2   3   2       24.50       26.67      1.93 o 
   3   3   2      302.19      311.93      6.15 o 
   4   3   2        0.01        0.93      1.69 o 
   5   3   2       50.41       52.00      4.44 o 
   6   3   2       42.21       42.18      5.35 o 
   7   3   2       61.63       57.47      7.03 o 
  -8   4   2       12.18       12.39      3.71 o 
  -7   4   2       21.11       17.34      3.43 o 
  -6   4   2       18.86       22.45      5.90 o 
  -5   4   2      238.36      222.07      6.95 o 
  -4   4   2      163.02      139.96      5.60 o 
  -3   4   2      430.15      392.04      7.06 o 
  -2   4   2      395.80      359.50      9.49 o 
  -1   4   2      230.01      204.77      4.21 o 
   0   4   2     1609.42     1593.10     21.00 o 
   1   4   2     2401.44     2351.71     21.31 o 
   2   4   2      886.64      811.28     10.74 o 
   3   4   2       99.18       89.41      3.66 o 
   4   4   2      299.63      286.08      8.49 o 
   5   4   2      230.25      234.35      7.82 o 
   6   4   2       80.08       81.35      7.08 o 
   7   4   2       11.59        7.32      4.19 o 
  -8   5   2      118.64      111.20      8.42 o 
  -7   5   2        3.56        4.75      3.45 o 
  -6   5   2      166.57      160.66      6.84 o 
  -5   5   2       37.68       38.30      4.19 o 
  -4   5   2      107.77      114.11      4.06 o 
  -3   5   2     2486.11     2445.29     20.53 o 
  -2   5   2        9.47        8.59      1.34 o 
  -1   5   2      590.25      533.99      7.45 o 
   0   5   2       40.48       36.58      1.90 o 
   1   5   2      544.56      551.11      7.26 o 
   2   5   2       80.01       85.39      3.96 o 
   3   5   2        9.20        9.64      1.76 o 
   4   5   2       52.05       63.68      5.18 o 
   5   5   2       28.12       29.18      4.38 o 
   6   5   2       10.19       13.35      3.62 o 
   7   5   2        2.49        3.57      3.80 o 
  -8   6   2      171.86      156.50      9.75 o 
  -7   6   2       25.83       23.92      5.17 o 
  -6   6   2      562.17      535.35     21.42 o 
  -5   6   2      130.56      134.26      8.86 o 
  -4   6   2     2015.22     1919.25     21.44 o 
  -3   6   2       25.98       31.20      2.01 o 
  -2   6   2     1947.24     1905.86     26.34 o 
  -1   6   2      233.38      239.29      4.76 o 
   0   6   2     2216.03     2106.39     20.63 o 
   1   6   2      310.49      327.39      5.72 o 
   2   6   2      643.30      631.41      8.91 o 
   3   6   2        4.44        5.80      1.56 o 
   4   6   2      164.28      161.57      6.15 o 
   5   6   2       72.25       79.31      6.28 o 
   6   6   2       65.99       73.32      7.89 o 
   7   6   2        0.06        2.49      4.93 o 
  -8   7   2        2.33        8.47      4.93 o 
  -7   7   2        4.12        0.61      3.67 o 
  -6   7   2       18.56       19.98      3.80 o 
  -5   7   2        1.61        1.61      2.49 o 
  -4   7   2       97.47       98.43      3.57 o 
  -3   7   2      234.10      241.70      7.62 o 
  -2   7   2     1755.22     1833.04     21.67 o 
  -1   7   2      590.61      566.99     11.65 o 
   0   7   2     1845.17     1858.25     36.06 o 
   1   7   2      313.21      291.01      5.02 o 
   2   7   2     1689.15     1710.45     17.56 o 
   3   7   2      107.77      112.36      4.01 o 
   4   7   2       34.29       36.41      4.10 o 
   5   7   2       34.43       33.47      4.53 o 
   6   7   2       17.00        9.96      4.93 o 
   7   7   2        2.48       -1.30      4.54 o 
  -8   8   2        6.07        2.91      4.54 o 
  -7   8   2       19.50       21.80      4.38 o 
  -6   8   2        0.08       -2.32      2.30 o 
  -5   8   2       39.84       43.46      7.42 o 
  -4   8   2      128.86      137.53      6.58 o 
  -3   8   2      239.28      226.05      5.32 o 
  -2   8   2       88.51       95.54      3.03 o 
  -1   8   2     1321.81     1383.63     37.97 o 
   0   8   2      133.16      131.37      3.45 o 
   1   8   2      647.23      626.18     12.11 o 
   2   8   2        9.13        8.79      1.35 o 
   3   8   2      605.34      624.97     10.05 o 
   4   8   2       44.08       48.65      7.24 o 
   5   8   2       78.00       87.68      6.59 o 
   6   8   2        3.18        4.83      4.54 o 
   7   8   2       33.25       49.53     18.43 o 
  -8   9   2       33.89       33.06     12.46 o 
  -7   9   2        7.87        3.49      3.22 o 
  -6   9   2       97.52       92.74      6.45 o 
  -5   9   2       42.94       46.22      4.53 o 
  -4   9   2       42.96       56.41      6.16 o 
  -3   9   2      214.38      213.72      4.80 o 
  -2   9   2      603.29      619.96      9.26 o 
  -1   9   2      106.85       87.79      6.79 o 
   0   9   2     4872.44     4975.85     41.13 o 
   1   9   2        8.06       11.12      2.30 o 
   2   9   2      627.01      648.95      7.87 o 
   3   9   2        4.11        4.91      1.73 o 
   4   9   2      356.46      335.38     10.11 o 
   5   9   2        0.45        0.33      3.11 o 
   6   9   2        0.01       -1.27      3.83 o 
   7   9   2       10.42       13.54      7.97 o 
  -8  10   2       11.99       20.28      5.96 o 
  -7  10   2       45.05       59.25     11.96 o 
  -6  10   2       68.97       70.34      6.48 o 
  -5  10   2      127.58      134.02      7.87 o 
  -4  10   2        0.16       -1.21      1.40 o 
  -3  10   2      163.35      167.32      5.87 o 
  -2  10   2      562.59      514.89     13.78 o 
  -1  10   2        2.88        2.09      1.17 o 
   0  10   2        0.68        1.69      1.01 o 
   1  10   2      125.60      150.38      5.75 o 
   2  10   2       75.51       67.20      3.26 o 
   3  10   2        3.01        6.40      1.90 o 
   4  10   2       56.17       55.33      7.47 o 
   5  10   2        0.12        2.49      3.52 o 
   6  10   2        0.34       -0.50      4.05 o 
   7  10   2        0.47        8.97      9.96 o 
  -8  11   2        2.07       10.16      8.97 o 
  -7  11   2       14.29       23.59      9.47 o 
  -6  11   2       35.92       40.36      7.16 o 
  -5  11   2       36.61       38.82      4.53 o 
  -4  11   2       15.69       18.36      2.65 o 
  -3  11   2      107.13      114.35      3.51 o 
  -2  11   2        0.51       -0.23      1.12 o 
  -1  11   2      244.89      292.11      6.07 o 
   0  11   2      361.14      385.71      6.35 o 
   1  11   2      672.80      729.76     13.37 o 
   2  11   2       22.31       30.23      3.45 o 
   3  11   2      140.41      139.15      6.18 o 
   4  11   2      200.35      207.82     17.94 o 
   5  11   2        0.21        0.40      5.48 o 
   6  11   2        3.45        9.68     12.46 o 
  -8  12   2        3.32        6.97      4.78 o 
  -7  12   2       94.39       84.70      9.16 o 
  -6  12   2       25.10       31.34      5.96 o 
  -5  12   2      127.95      126.35      6.69 o 
  -4  12   2      329.72      342.33      8.13 o 
  -3  12   2      404.67      401.62      7.42 o 
  -2  12   2      238.87      233.46      5.02 o 
  -1  12   2     1473.29     1466.29     16.40 o 
   0  12   2     1587.07     1551.71     31.21 o 
   1  12   2      796.57      807.17     16.19 o 
   2  12   2     1458.71     1436.74     30.04 o 
   3  12   2     1381.35     1381.07     18.51 o 
   4  12   2      931.69      944.88     43.34 o 
   5  12   2      354.33      367.53     16.55 o 
   6  12   2      453.85      486.43     35.37 o 
  -8  13   2        7.14        4.13      4.78 o 
  -7  13   2       12.30       14.95      5.25 o 
  -6  13   2       27.76       20.17      5.98 o 
  -5  13   2        0.00        0.24      1.90 o 
  -4  13   2      108.36      110.34      3.87 o 
  -3  13   2       68.60       70.79      3.10 o 
  -2  13   2      138.69      142.98      4.06 o 
  -1  13   2      341.49      349.80      8.05 o 
   0  13   2        0.08       -1.23      1.15 o 
   1  13   2       30.28       24.69      3.45 o 
   2  13   2       10.98       10.31      2.74 o 
   3  13   2        0.24       -0.86      1.75 o 
   4  13   2        7.77        5.48      4.05 o 
   5  13   2        0.10       -0.20      3.49 o 
   6  13   2        0.92        7.97      4.93 o 
  -8  14   2        2.40        9.11      4.78 o 
  -7  14   2       90.99       78.60     27.90 o 
  -6  14   2       16.09       23.38     10.46 o 
  -5  14   2      469.88      449.87     16.83 o 
  -4  14   2       33.52       29.22      2.56 o 
  -3  14   2      523.54      547.70     14.78 o 
  -2  14   2       44.90       47.40      2.75 o 
  -1  14   2      107.00      126.40      4.20 o 
   0  14   2      218.69      215.44      5.03 o 
   1  14   2      498.99      505.48     11.91 o 
   2  14   2      537.18      507.43     11.63 o 
   3  14   2        0.47        1.28      2.07 o 
   4  14   2      482.76      518.68     18.32 o 
   5  14   2       16.48       27.47      5.96 o 
   6  14   2      170.05      188.83     14.09 o 
  -7  15   2        0.05        2.82      4.98 o 
  -6  15   2        2.18        8.22      4.05 o 
  -5  15   2       32.85       36.31      4.38 o 
  -4  15   2        0.90       -1.84      1.23 o 
  -3  15   2       30.35       29.91      2.69 o 
  -2  15   2        2.97        3.60      1.47 o 
  -1  15   2       11.80        9.79      1.90 o 
   0  15   2       51.66       44.43      4.36 o 
   1  15   2      160.08      140.22      6.50 o 
   2  15   2      274.45      277.10     11.53 o 
   3  15   2       76.32       74.36      4.94 o 
   4  15   2       64.75       59.40     15.94 o 
   5  15   2        7.09        6.83      7.97 o 
   6  15   2       10.22       13.89      5.96 o 
  -7  16   2        0.08        3.40      5.48 o 
  -6  16   2       30.23       30.83      5.96 o 
  -5  16   2        0.08       -0.93      2.16 o 
  -4  16   2      129.52      131.73      4.53 o 
  -3  16   2       58.14       66.23      3.72 o 
  -2  16   2       10.25       11.80      1.85 o 
  -1  16   2      398.90      404.74      9.92 o 
   0  16   2      120.29      110.71      5.93 o 
   1  16   2       19.90       16.62      3.22 o 
   2  16   2       18.01       24.84      3.80 o 
   3  16   2       23.64       23.05      4.60 o 
   4  16   2        0.58       -3.84      2.56 o 
   5  16   2       40.71       46.76      8.08 o 
   6  16   2        0.70        5.31      5.25 o 
  -7  17   2       20.42       17.78      8.47 o 
  -6  17   2       19.27       13.34      4.54 o 
  -5  17   2       62.83       56.11      5.54 o 
  -4  17   2      106.47      100.12      5.21 o 
  -3  17   2        1.38        2.99      1.74 o 
  -2  17   2      295.28      307.86      7.52 o 
  -1  17   2       67.58       62.46      4.46 o 
   0  17   2      175.71      182.57     10.28 o 
   1  17   2       24.69       25.92      3.80 o 
   2  17   2      486.71      482.70     12.43 o 
   3  17   2       29.73       26.97      4.60 o 
   4  17   2       38.24       36.43      6.67 o 
   5  17   2       13.53        8.97      4.78 o 
   6  17   2       10.34        9.32      5.96 o 
  -7  18   2       26.65       19.93      6.34 o 
  -6  18   2        1.99        0.82      3.83 o 
  -5  18   2      108.26      117.73      7.08 o 
  -4  18   2       28.81       26.91      3.59 o 
  -3  18   2      376.56      392.51      9.46 o 
  -2  18   2        8.52        8.64      2.27 o 
  -1  18   2      705.41      724.60     17.33 o 
   0  18   2       57.87       57.98      4.96 o 
   1  18   2      303.74      287.34     14.47 o 
   2  18   2        0.08        1.45      2.28 o 
   3  18   2      144.84      154.26      8.92 o 
   4  18   2        4.15        6.56      4.05 o 
   5  18   2       22.55       31.34      6.67 o 
   6  18   2        2.07        1.53      5.25 o 
  -7  19   2        1.84        0.38      4.22 o 
  -6  19   2        0.97       -3.26      3.83 o 
  -5  19   2       10.41        1.99      3.04 o 
  -4  19   2       37.22       36.99      3.99 o 
  -3  19   2        2.19        3.99      2.82 o 
  -2  19   2      243.44      246.44      7.11 o 
  -1  19   2      161.38      144.06      7.18 o 
   0  19   2      159.40      165.28      8.19 o 
   1  19   2      461.93      427.68     12.26 o 
   2  19   2      449.76      467.61     13.69 o 
   3  19   2      291.69      313.34     13.95 o 
   4  19   2       29.29       27.03      5.96 o 
   5  19   2       46.88       52.96      8.37 o 
  -7  20   2        7.05       11.46     12.46 o 
  -6  20   2      208.83      214.06     23.42 o 
  -5  20   2       35.21       44.38      5.35 o 
  -4  20   2      426.43      457.01     17.55 o 
  -3  20   2      184.57      197.63      8.42 o 
  -2  20   2     1426.77     1407.21     22.25 o 
  -1  20   2      319.90      295.23      9.82 o 
   0  20   2      778.96      773.50     16.44 o 
   1  20   2      122.74      128.86      8.61 o 
   2  20   2      485.57      484.95     13.39 o 
   3  20   2      122.01      130.52      6.92 o 
   4  20   2      182.83      189.94     33.88 o 
   5  20   2       27.79       36.80      7.37 o 
  -6  21   2       73.45       80.65      9.49 o 
  -5  21   2      147.11      127.51      9.62 o 
  -4  21   2      131.55      136.24     12.85 o 
  -3  21   2      304.35      313.92     10.50 o 
  -2  21   2      198.67      180.03     10.96 o 
  -1  21   2      781.49      801.95     16.70 o 
   0  21   2      405.47      379.24     11.57 o 
   1  21   2      241.77      229.96      9.17 o 
   2  21   2       83.64       88.80      5.81 o 
   3  21   2       34.48       43.73      4.59 o 
   4  21   2       62.71       73.64      7.27 o 
   5  21   2       13.68       13.45      5.64 o 
  -6  22   2        4.84        1.15      4.54 o 
  -5  22   2       19.77       12.49      8.47 o 
  -4  22   2       59.34       69.10      5.93 o 
  -3  22   2      117.64      106.32      6.86 o 
  -2  22   2       27.99       35.98      6.22 o 
  -1  22   2      138.70      155.39      9.62 o 
   0  22   2       31.77       50.55      5.28 o 
   1  22   2      141.61      141.02      8.23 o 
   2  22   2        1.80        2.72      2.41 o 
   3  22   2       11.54       19.54      3.61 o 
   4  22   2        0.25       -0.62      3.22 o 
   5  22   2        3.08        0.28      4.78 o 
  -6  23   2        0.04        1.99      4.98 o 
  -5  23   2        3.45        5.48      4.23 o 
  -4  23   2        7.42        1.92      2.84 o 
  -3  23   2       97.80       98.28     10.46 o 
  -2  23   2       59.91       56.14     16.44 o 
  -1  23   2       18.27       14.66      3.61 o 
   0  23   2      206.23      228.40     16.02 o 
   1  23   2       34.44       33.45      5.54 o 
   2  23   2      165.11      158.02     11.51 o 
   3  23   2        0.24       -0.66      2.61 o 
   4  23   2       70.28       65.60      7.23 o 
  -6  24   2        8.81        8.97      5.98 o 
  -5  24   2       50.09       60.53     11.46 o 
  -4  24   2       23.22       27.69      4.77 o 
  -3  24   2      135.41      151.94     14.95 o 
  -2  24   2       75.95       82.72      8.45 o 
  -1  24   2      159.26      150.27     10.96 o 
   0  24   2      117.92      112.37      7.43 o 
   1  24   2      313.19      282.54     12.11 o 
   2  24   2      168.85      161.66      7.71 o 
   3  24   2       35.79       33.33      4.71 o 
   4  24   2      136.67      126.60      9.58 o 
  -5  25   2        9.90        3.53      4.22 o 
  -4  25   2        0.00        1.74      4.48 o 
  -3  25   2        6.43        4.29      4.54 o 
  -2  25   2        0.06       -2.79      3.99 o 
  -1  25   2      107.62       94.03      9.49 o 
   0  25   2        0.73        1.46      3.63 o 
   1  25   2       29.73       26.53      5.31 o 
   2  25   2       11.11        6.71      3.21 o 
   3  25   2        8.92        8.65      3.80 o 
   4  25   2        0.04        1.35      3.62 o 
  -5  26   2        9.06       12.95      7.97 o 
  -4  26   2       33.31       33.12      6.67 o 
  -3  26   2       14.30       22.55      8.97 o 
  -2  26   2       41.91       44.24      7.37 o 
  -1  26   2       27.88       25.41      6.34 o 
   0  26   2      121.42      140.43     10.90 o 
   1  26   2        0.13       -2.24      2.44 o 
   2  26   2       22.86       23.00      4.34 o 
   3  26   2        2.37        6.22      3.94 o 
   4  26   2        1.55        2.66      3.61 o 
  -5  27   2        2.61       -1.99      5.98 o 
  -4  27   2       43.83       35.79     11.96 o 
  -3  27   2       35.48       43.81      7.75 o 
  -2  27   2       86.31       78.33     14.95 o 
  -1  27   2       47.64       49.50      8.08 o 
   0  27   2       44.39       41.78      7.37 o 
   1  27   2       38.35       44.20      5.93 o 
   2  27   2       66.88       69.73      5.95 o 
   3  27   2        2.55       -1.68      3.36 o 
  -4  28   2        0.55       -2.99      4.23 o 
  -3  28   2       51.30       59.53     14.45 o 
  -2  28   2        4.30        9.17      8.97 o 
  -1  28   2       44.71       48.47      8.08 o 
   0  28   2        3.88        2.53      4.54 o 
   1  28   2        8.69       10.96      4.93 o 
   2  28   2        0.60        3.58      4.84 o 
   3  28   2        0.25       -4.52      3.36 o 
  -4  29   2        4.45        3.99      6.97 o 
  -3  29   2        0.11        0.46      4.54 o 
  -2  29   2        3.86       -2.72      3.83 o 
  -1  29   2        1.14       -3.37      5.98 o 
   0  29   2        8.63        4.98      4.93 o 
   1  29   2       12.04       20.04      7.97 o 
   2  29   2        4.33        7.47     13.95 o 
  -3  30   2       58.32       53.01      8.37 o 
  -2  30   2        8.58        7.84      5.25 o 
  -1  30   2       54.25       53.35      8.79 o 
   0  30   2        1.27        2.66      5.25 o 
   1  30   2       19.38       24.65      6.67 o 
   2  30   2        6.00       -0.13      5.25 o 
  -2  31   2        1.23        1.07      4.54 o 
  -1  31   2        1.27       -3.99      4.93 o 
   0  31   2        1.09        2.99      5.25 o 
   1  31   2        2.30       -1.99      4.93 o 
  -1  32   2       34.36       29.37      7.37 o 
   0  32   2       40.29       34.74     11.46 o 
  -9   0   3        1.75        4.98      6.97 o 
  -7   0   3       34.81       43.06      6.67 o 
  -5   0   3       12.65        6.97      4.98 o 
  -3   0   3     1488.24     1450.79     33.88 o 
  -1   0   3      526.02      469.86     10.57 o 
   1   0   3       96.34       82.70      6.97 o 
   3   0   3       26.55       26.12      3.04 o 
   5   0   3       54.25       41.87      6.34 o 
  -9   1   3        7.79       12.54      4.53 o 
  -8   1   3        5.81        5.28      3.62 o 
  -7   1   3       25.88       26.28      4.31 o 
  -6   1   3       24.80       25.36      4.03 o 
  -5   1   3        2.16        0.14      2.45 o 
  -4   1   3        0.02       -0.50      2.11 o 
  -3   1   3       36.09       50.71      6.97 o 
  -2   1   3      293.29      294.02     15.44 o 
  -1   1   3      561.18      557.40      7.97 o 
   0   1   3      689.45      700.96     11.11 o 
   1   1   3       33.07       53.11      4.23 o 
   2   1   3      360.56      389.31      6.92 o 
   3   1   3      138.55      140.36      4.15 o 
   4   1   3      119.98      114.34      5.59 o 
   5   1   3        5.63        4.59      2.59 o 
   6   1   3        5.21       -2.19      5.98 o 
  -9   2   3        2.91        7.31      4.03 o 
  -8   2   3        6.75        4.82      3.80 o 
  -7   2   3       27.01       43.60      7.57 o 
  -6   2   3       39.45       44.21      5.11 o 
  -5   2   3      492.02      491.00     12.97 o 
  -4   2   3      369.17      342.55      9.21 o 
  -3   2   3      330.26      298.43      9.16 o 
  -2   2   3     2481.13     2543.13     56.30 o 
  -1   2   3     1490.54     1447.20     17.44 o 
   0   2   3      920.99      885.79     17.94 o 
   1   2   3      692.20      669.40     18.04 o 
   2   2   3      849.10      872.96     11.18 o 
   3   2   3       98.51      105.44      4.22 o 
   4   2   3       33.38       34.22      3.49 o 
   5   2   3      103.49      116.35      7.61 o 
   6   2   3        7.89        3.90      3.50 o 
  -9   3   3        1.27        6.97      6.97 o 
  -8   3   3        0.05        0.73      3.14 o 
  -7   3   3        1.65        0.00      3.05 o 
  -6   3   3       11.56        6.09      2.76 o 
  -5   3   3        0.44        5.34      2.73 o 
  -4   3   3      114.52      124.31     10.21 o 
  -3   3   3        3.67       -0.85      1.85 o 
  -2   3   3       22.39       28.62      3.52 o 
  -1   3   3      671.74      717.16     19.20 o 
   0   3   3       48.01       47.17      4.15 o 
   1   3   3      218.85      265.93      6.86 o 
   2   3   3       17.95       22.39      2.41 o 
   3   3   3      258.69      309.57      7.50 o 
   4   3   3       39.97       43.95      4.04 o 
   5   3   3        0.71       -2.63      2.45 o 
   6   3   3        3.55        2.87      3.45 o 
  -8   4   3       17.62       26.62      5.35 o 
  -7   4   3       12.28       12.37      5.26 o 
  -6   4   3      110.62      112.82      7.08 o 
  -5   4   3        7.35        5.79      2.76 o 
  -4   4   3      354.57      345.90     12.22 o 
  -3   4   3      343.98      349.32      8.01 o 
  -2   4   3      362.14      334.12     10.26 o 
  -1   4   3      884.59      948.00     13.39 o 
   0   4   3     2804.07     2762.91     41.30 o 
   1   4   3      421.28      501.50      9.64 o 
   2   4   3      155.96      145.33      6.47 o 
   3   4   3       79.39       89.19      3.91 o 
   4   4   3      319.87      308.59      8.55 o 
   5   4   3        1.25        1.33      2.88 o 
   6   4   3       52.87       44.48      7.75 o 
  -8   5   3       40.43       39.64      5.82 o 
  -7   5   3       12.19       14.78      4.05 o 
  -6   5   3      243.05      202.02     12.27 o 
  -5   5   3       89.12       92.89      9.92 o 
  -4   5   3     2897.12     2717.77     33.65 o 
  -3   5   3      213.97      196.67      9.01 o 
  -2   5   3     2066.05     2156.10     50.77 o 
  -1   5   3       35.98       41.95      3.04 o 
   0   5   3      940.67      989.53     13.93 o 
   1   5   3        4.46        5.98      1.73 o 
   2   5   3       96.75      103.24      4.01 o 
   3   5   3       63.25       63.30      3.50 o 
   4   5   3       11.47       13.26      3.22 o 
   5   5   3       33.03       25.57      4.53 o 
   6   5   3       26.56       19.93      6.22 o 
  -8   6   3        1.82       -0.62      3.45 o 
  -7   6   3       92.48       88.34      7.08 o 
  -6   6   3        3.51        8.09      3.04 o 
  -5   6   3      861.84      815.02     16.11 o 
  -4   6   3       22.93       30.58      2.93 o 
  -3   6   3     2049.98     1998.97     74.01 o 
  -2   6   3     1448.72     1611.01     42.28 o 
  -1   6   3     4236.43     4376.85     75.29 o 
   0   6   3      102.03      136.53      4.82 o 
   1   6   3     2087.02     2245.78     36.13 o 
   2   6   3      162.82      173.09      4.94 o 
   3   6   3      413.67      421.29      7.92 o 
   4   6   3       70.92       77.10      6.19 o 
   5   6   3      115.29      103.58      9.49 o 
   6   6   3       10.25       10.96      5.64 o 
  -8   7   3        0.00        0.69      3.22 o 
  -7   7   3        5.88        5.21      3.36 o 
  -6   7   3        9.48        5.51      3.65 o 
  -5   7   3        1.21        4.26      2.28 o 
  -4   7   3        2.06        5.81      2.20 o 
  -3   7   3       67.48       79.05      5.31 o 
  -2   7   3      492.85      536.23     12.64 o 
  -1   7   3     1322.02     1399.37     33.44 o 
   0   7   3      269.35      288.38      6.87 o 
   1   7   3       96.41      109.68      3.57 o 
   2   7   3       73.05       84.28      4.60 o 
   3   7   3      184.49      182.45      6.00 o 
   4   7   3       62.78       68.50     10.96 o 
   5   7   3        6.85        7.34      3.83 o 
   6   7   3        3.45        0.23      4.54 o 
  -8   8   3       20.36       28.56      5.75 o 
  -7   8   3       23.82       20.26      4.60 o 
  -6   8   3       96.53      104.65      7.04 o 
  -5   8   3      575.29      545.47     13.03 o 
  -4   8   3      554.53      525.16      8.50 o 
  -3   8   3      947.95     1011.34     15.82 o 
  -2   8   3     2888.06     2901.96     51.06 o 
  -1   8   3     3356.80     3650.59     43.58 o 
   0   8   3     2725.98     2743.31     30.80 o 
   1   8   3     1452.80     1548.24     16.04 o 
   2   8   3     1905.08     1981.69     26.96 o 
   3   8   3      170.61      172.43     12.90 o 
   4   8   3      226.72      248.94     12.32 o 
   5   8   3      110.97      103.78      9.86 o 
   6   8   3       25.57       22.92      6.22 o 
  -8   9   3        2.38        7.92      3.94 o 
  -7   9   3        1.00        2.11      3.04 o 
  -6   9   3        1.23        5.55      2.76 o 
  -5   9   3       26.75       32.19      4.77 o 
  -4   9   3       38.31       39.83      2.75 o 
  -3   9   3      397.92      423.80     10.10 o 
  -2   9   3      526.81      557.55      9.18 o 
  -1   9   3       24.88       28.88      2.51 o 
   0   9   3      931.38     1014.68     12.66 o 
   1   9   3      489.57      505.95      7.45 o 
   2   9   3      487.06      522.48     14.60 o 
   3   9   3        8.16        5.31      2.30 o 
   4   9   3      164.13      159.76     10.90 o 
   5   9   3        6.79       12.03      5.48 o 
   6   9   3       30.59       19.93      5.64 o 
  -8  10   3       24.93       14.65      5.71 o 
  -7  10   3       46.98       53.76      6.80 o 
  -6  10   3       31.74       31.08      4.77 o 
  -5  10   3       84.67       91.50      5.70 o 
  -4  10   3       22.50       21.86      2.47 o 
  -3  10   3     1735.49     1761.11     21.69 o 
  -2  10   3        2.89        2.92      1.58 o 
  -1  10   3     1487.05     1426.25     35.09 o 
   0  10   3        1.56        2.93      1.36 o 
   1  10   3      707.86      672.92     24.27 o 
   2  10   3       94.68       99.18      6.94 o 
   3  10   3      179.32      156.83     11.13 o 
   4  10   3       47.60       54.42      7.75 o 
   5  10   3        3.64        0.22      3.11 o 
   6  10   3        7.95        5.98      9.96 o 
  -8  11   3       47.78       36.45     18.93 o 
  -7  11   3       16.41        6.48      6.22 o 
  -6  11   3      304.71      308.57     10.90 o 
  -5  11   3       11.26        9.90      2.51 o 
  -4  11   3      513.83      550.27      9.07 o 
  -3  11   3        0.58       -0.16      1.24 o 
  -2  11   3      757.49      772.07     11.63 o 
  -1  11   3      243.51      242.70      6.16 o 
   0  11   3        3.56        4.36      1.43 o 
   1  11   3       51.23       48.15      5.56 o 
   2  11   3      328.53      343.35     12.19 o 
   3  11   3        2.07        5.68      2.98 o 
   4  11   3      162.12      162.97     23.91 o 
   5  11   3       28.61       36.70      7.05 o 
   6  11   3       99.36      113.15     11.96 o 
  -8  12   3       12.10       10.90      5.51 o 
  -7  12   3       44.29       45.04      7.05 o 
  -6  12   3       11.50       19.19      3.94 o 
  -5  12   3      220.03      203.18      9.04 o 
  -4  12   3       61.29       65.38      3.31 o 
  -3  12   3      129.59      112.18      3.64 o 
  -2  12   3      452.62      417.62      8.32 o 
  -1  12   3      466.22      468.45      9.24 o 
   0  12   3        9.87        6.47      2.16 o 
   1  12   3      300.48      275.94      8.59 o 
   2  12   3       69.97       82.04      6.94 o 
   3  12   3      135.16      119.13      7.18 o 
   4  12   3       18.67       27.00      6.48 o 
   5  12   3      169.25      166.46     22.42 o 
   6  12   3        8.71        5.48      4.93 o 
  -8  13   3        6.11       -3.65      3.56 o 
  -7  13   3       23.46       33.31      6.34 o 
  -6  13   3       53.34       48.94      6.78 o 
  -5  13   3      156.34      142.08      6.04 o 
  -4  13   3        4.89        4.62      1.52 o 
  -3  13   3      489.47      460.34      8.04 o 
  -2  13   3       57.38       53.98      3.43 o 
  -1  13   3      193.29      176.61      5.13 o 
   0  13   3        0.04        0.27      1.87 o 
   1  13   3       79.62       77.90      5.35 o 
   2  13   3        0.31       -0.50      2.05 o 
   3  13   3        5.87        9.09      3.04 o 
   4  13   3       35.00       38.57      6.67 o 
   5  13   3        0.05        2.49      4.23 o 
   6  13   3        0.32       -0.50      4.23 o 
  -8  14   3       10.81        3.35      4.36 o 
  -7  14   3        2.33        7.66      4.54 o 
  -6  14   3       93.84      100.09      6.86 o 
  -5  14   3       32.51       46.21      3.53 o 
  -4  14   3      343.62      326.63      6.56 o 
  -3  14   3      149.71      162.24      5.50 o 
  -2  14   3      416.19      379.53      8.29 o 
  -1  14   3      393.89      373.55      7.65 o 
   0  14   3     1491.26     1419.50     33.68 o 
   1  14   3      670.50      644.43     16.85 o 
   2  14   3      169.65      182.10      7.81 o 
   3  14   3      540.26      553.33     14.64 o 
   4  14   3      134.22      154.11     11.61 o 
   5  14   3      200.45      210.36     14.09 o 
  -8  15   3       16.36       12.43      5.96 o 
  -7  15   3        0.06        6.73      4.48 o 
  -6  15   3       10.43       12.29      4.05 o 
  -5  15   3        5.67        3.70      2.42 o 
  -4  15   3      103.57      113.38      4.30 o 
  -3  15   3        0.40        1.81      1.66 o 
  -2  15   3       27.83       28.20      3.02 o 
  -1  15   3       71.84       72.44      5.47 o 
   0  15   3       37.95       40.59      5.34 o 
   1  15   3      550.94      533.20     13.03 o 
   2  15   3       78.98       61.37      6.01 o 
   3  15   3      284.25      289.32     11.12 o 
   4  15   3      140.20      145.87     11.61 o 
   5  15   3       97.06       83.30     12.46 o 
  -7  16   3       21.78       39.13      6.94 o 
  -6  16   3       55.27       45.92      7.05 o 
  -5  16   3      220.10      244.19      8.58 o 
  -4  16   3       92.92      100.86      4.71 o 
  -3  16   3      408.48      406.93      9.31 o 
  -2  16   3        1.31        0.57      1.69 o 
  -1  16   3     1070.66     1045.19     19.04 o 
   0  16   3       13.67        8.56      2.76 o 
   1  16   3      665.74      634.15     14.54 o 
   2  16   3      114.85      104.29     16.05 o 
   3  16   3      164.06      173.80     11.88 o 
   4  16   3       23.48       24.11      7.47 o 
   5  16   3       76.57       97.05     10.90 o 
  -7  17   3        1.57        3.49      4.48 o 
  -6  17   3       81.14       98.66      9.16 o 
  -5  17   3       86.14       98.59     11.97 o 
  -4  17   3      260.82      261.44      7.02 o 
  -3  17   3      392.55      374.42      9.05 o 
  -2  17   3       52.03       58.87      5.49 o 
  -1  17   3      149.75      145.67      7.27 o 
   0  17   3        0.25        2.44      2.22 o 
   1  17   3      274.17      287.22     12.86 o 
   2  17   3       16.38       21.42      4.03 o 
   3  17   3        4.30        6.17      3.22 o 
   4  17   3       12.84       10.96      5.98 o 
   5  17   3        4.14        7.64      5.25 o 
  -7  18   3       84.59       67.84      9.47 o 
  -6  18   3      228.92      238.97     13.02 o 
  -5  18   3       81.50       90.61      6.33 o 
  -4  18   3      741.43      779.93     21.43 o 
  -3  18   3      243.88      232.02      7.32 o 
  -2  18   3     1709.10     1724.85     25.42 o 
  -1  18   3        1.09       -2.26      2.28 o 
   0  18   3     1442.78     1415.57     25.45 o 
   1  18   3        6.51        4.87      2.76 o 
   2  18   3      781.41      794.09     19.04 o 
   3  18   3        1.02       -0.84      2.64 o 
   4  18   3      147.68      133.63     20.43 o 
   5  18   3        6.10        2.99      4.93 o 
  -7  19   3       70.71       73.14      9.49 o 
  -6  19   3        2.51        9.35      4.98 o 
  -5  19   3      172.90      155.53     12.95 o 
  -4  19   3        0.45       -0.89      2.76 o 
  -3  19   3      207.46      200.22      7.06 o 
  -2  19   3        3.85        6.40      3.86 o 
  -1  19   3      378.28      354.29     10.90 o 
   0  19   3        0.01        3.27      2.90 o 
   1  19   3        2.49       -0.28      2.90 o 
   2  19   3        4.37        7.78      3.22 o 
   3  19   3       36.66       39.01      6.54 o 
   4  19   3        1.14        1.53      4.54 o 
   5  19   3        0.09       -0.61      4.98 o 
  -7  20   3        3.94       12.95      5.98 o 
  -6  20   3       47.58       46.23      7.37 o 
  -5  20   3        0.11       -1.00      4.48 o 
  -4  20   3      278.21      281.27     10.32 o 
  -3  20   3      101.29      105.66     12.91 o 
  -2  20   3      639.37      612.09     15.33 o 
  -1  20   3      113.62      107.01      6.86 o 
   0  20   3      727.22      699.24     16.48 o 
   1  20   3      224.21      228.12     13.37 o 
   2  20   3      128.28      108.56      9.41 o 
   3  20   3      180.56      150.17      9.17 o 
   4  20   3       12.23       13.02      5.25 o 
   5  20   3       13.64       12.95      6.97 o 
  -6  21   3        0.01        2.99      4.98 o 
  -5  21   3       11.14        8.88      3.83 o 
  -4  21   3       17.10       21.51      4.38 o 
  -3  21   3       14.73       17.13      4.51 o 
  -2  21   3        2.71        3.42      2.72 o 
  -1  21   3      106.50       99.38      6.86 o 
   0  21   3       37.12       30.72      4.53 o 
   1  21   3        1.13        1.18      4.04 o 
   2  21   3       30.58       33.01      5.11 o 
   3  21   3        4.70        2.32      3.45 o 
   4  21   3        0.10        3.99      5.98 o 
  -6  22   3        8.62        1.00      4.98 o 
  -5  22   3        8.15        7.16      3.83 o 
  -4  22   3        2.99        1.18      3.83 o 
  -3  22   3       27.51       19.03      8.47 o 
  -2  22   3        3.22        3.37      2.76 o 
  -1  22   3       68.96       56.22      6.24 o 
   0  22   3       38.94       36.09      6.39 o 
   1  22   3       36.73       31.20      4.96 o 
   2  22   3        7.84       15.02      4.71 o 
   3  22   3        3.78        0.35      3.51 o 
   4  22   3        0.38        0.92      4.54 o 
  -6  23   3       39.38       49.82     10.96 o 
  -5  23   3       10.13       15.37      4.78 o 
  -4  23   3       28.17       25.01      5.96 o 
  -3  23   3       21.74       35.43      6.67 o 
  -2  23   3       83.90       77.04      6.28 o 
  -1  23   3        5.54        7.71      3.14 o 
   0  23   3        0.02        2.40      3.04 o 
   1  23   3        1.94       -1.07      2.64 o 
   2  23   3       34.88       32.85      5.07 o 
   3  23   3        1.31        1.93      3.61 o 
   4  23   3        6.92        7.83      7.97 o 
  -6  24   3       23.61       42.85      9.96 o 
  -5  24   3        2.11        3.99      5.98 o 
  -4  24   3       73.94       76.06      8.45 o 
  -3  24   3        0.01       -1.54      3.46 o 
  -2  24   3       52.68       54.36      7.75 o 
  -1  24   3        0.12        0.14      2.90 o 
   0  24   3      158.34      170.12     12.04 o 
   1  24   3        0.11       -0.16      2.76 o 
   2  24   3       16.81       16.44      4.38 o 
   3  24   3        0.01       -0.91      3.36 o 
  -5  25   3        4.28       10.96      6.97 o 
  -4  25   3       20.08       21.69      5.96 o 
  -3  25   3        4.25        5.07      4.05 o 
  -2  25   3        4.83        4.22      5.48 o 
  -1  25   3        0.04       -1.12      4.02 o 
   0  25   3       24.95       26.66      4.96 o 
   1  25   3       45.88       46.70      6.00 o 
   2  25   3       20.76       25.96      4.44 o 
   3  25   3       13.63        8.06      4.19 o 
  -5  26   3       40.47       67.76     12.95 o 
  -4  26   3        1.01        4.83      4.54 o 
  -3  26   3       66.04       80.22      9.16 o 
  -2  26   3        0.15        0.42      4.05 o 
  -1  26   3      181.03      172.68     18.43 o 
   0  26   3       21.93       32.50      5.35 o 
   1  26   3       90.67      103.80      8.23 o 
   2  26   3        0.91       -1.61      2.84 o 
   3  26   3        8.49       16.12      4.69 o 
  -5  27   3        0.14        5.98      6.97 o 
  -4  27   3        0.00       -1.66      4.05 o 
  -3  27   3        8.24       12.75      8.47 o 
  -2  27   3        4.08        1.83      4.05 o 
  -1  27   3        8.49        7.77      5.25 o 
   0  27   3       11.07       14.02      4.22 o 
   1  27   3       72.35       68.01      7.27 o 
   2  27   3       14.70       14.92      4.88 o 
  -4  28   3       15.17       20.81     12.46 o 
  -3  28   3       47.29       39.22      7.37 o 
  -2  28   3       42.32       53.12     10.96 o 
  -1  28   3       15.37        8.90      5.25 o 
   0  28   3       36.77       26.51      6.67 o 
   1  28   3       13.93       11.50      4.80 o 
   2  28   3       17.75       25.59      5.18 o 
  -4  29   3        0.51        2.49      6.48 o 
  -3  29   3        8.72       11.09      5.25 o 
  -2  29   3        0.03        3.22      5.48 o 
  -1  29   3        2.36        3.39      5.25 o 
   0  29   3        3.95        6.78      5.25 o 
   1  29   3        1.28        0.88      3.51 o 
  -3  30   3        2.14        1.30      4.22 o 
  -2  30   3        2.28        1.99      4.78 o 
  -1  30   3        1.16        4.48      5.48 o 
   0  30   3        0.25        1.49      4.93 o 
   1  30   3        0.80       -2.26      5.25 o 
  -2  31   3       28.04       21.26      6.22 o 
  -1  31   3        1.82        2.72      5.25 o 
  -8   0   4        7.47        6.97      6.97 o 
  -6   0   4        6.31        2.99      4.98 o 
  -4   0   4      594.00      532.09     20.92 o 
  -2   0   4      402.75      425.07     11.27 o 
   0   0   4      181.10      203.27     10.96 o 
   2   0   4      406.39      371.32     11.98 o 
   4   0   4        7.97        2.49      3.52 o 
   6   0   4       60.96       66.76     12.95 o 
  -9   1   4        5.05        9.96      5.64 o 
  -8   1   4       98.99       90.39     11.96 o 
  -7   1   4       43.39       44.61      6.67 o 
  -6   1   4      154.00      168.05     13.45 o 
  -5   1   4       63.32       59.92      7.97 o 
  -4   1   4       41.52       53.49      5.98 o 
  -3   1   4      164.62      156.67      7.75 o 
  -2   1   4      520.39      547.87     10.84 o 
  -1   1   4       68.43       49.33      4.23 o 
   0   1   4       34.18       38.15      3.83 o 
   1   1   4       23.49       19.93      3.52 o 
   2   1   4       64.97       63.41      5.47 o 
   3   1   4       51.80       56.50      4.31 o 
   4   1   4        8.70        8.62      2.63 o 
   5   1   4        1.01        0.09      4.48 o 
   6   1   4       26.05       41.98     11.96 o 
  -9   2   4        5.38        4.98      4.93 o 
  -8   2   4       24.82       12.89      5.25 o 
  -7   2   4       27.31       30.40      5.98 o 
  -6   2   4      193.99      159.15     30.89 o 
  -5   2   4      151.27      135.65      6.78 o 
  -4   2   4        3.06        3.87      5.48 o 
  -3   2   4      993.84      943.62     19.02 o 
  -2   2   4      103.47       96.38      4.60 o 
  -1   2   4      365.75      308.44     12.95 o 
   0   2   4      289.31      300.92      9.49 o 
   1   2   4      597.13      558.78     11.48 o 
   2   2   4      190.23      201.65      6.19 o 
   3   2   4       23.91       24.69      3.09 o 
   4   2   4       14.56       13.29      3.45 o 
   5   2   4        0.02        0.28      2.90 o 
   6   2   4        3.29       -1.99      5.98 o 
  -9   3   4       10.32       11.36      5.25 o 
  -8   3   4       34.88       34.68      6.67 o 
  -7   3   4       73.78       73.11      8.08 o 
  -6   3   4      218.42      224.78     11.27 o 
  -5   3   4       18.07       17.24      3.22 o 
  -4   3   4     1002.92      989.78     16.79 o 
  -3   3   4      352.35      377.80     12.46 o 
  -2   3   4      819.13      928.81     14.76 o 
  -1   3   4      412.30      457.04     11.61 o 
   0   3   4      988.72     1096.21     16.38 o 
   1   3   4      105.38      109.06      5.54 o 
   2   3   4       86.30       91.13      5.90 o 
   3   3   4      150.10      127.23      5.71 o 
   4   3   4       91.66       84.96      8.05 o 
   5   3   4        2.63        6.48      4.23 o 
   6   3   4       59.60       71.74     13.95 o 
  -9   4   4        7.58       -4.98      4.98 o 
  -8   4   4       22.65       34.87      7.05 o 
  -7   4   4       49.75       61.18     14.45 o 
  -6   4   4      154.10      160.27     10.20 o 
  -5   4   4       71.05       79.68      5.28 o 
  -4   4   4      371.96      369.53     11.95 o 
  -3   4   4      106.28      102.66      7.98 o 
  -2   4   4      953.24      981.91     13.44 o 
  -1   4   4       90.12       88.22      3.71 o 
   0   4   4      761.79      772.93     12.51 o 
   1   4   4       41.60       51.94      7.08 o 
   2   4   4      117.31      124.88      4.88 o 
   3   4   4      119.19      117.01      5.50 o 
   4   4   4       25.21       25.19      4.76 o 
   5   4   4       65.73       67.70     10.96 o 
   6   4   4        0.09       -3.99      6.97 o 
  -8   5   4        0.00        4.62      3.73 o 
  -7   5   4       65.11       58.09      7.58 o 
  -6   5   4        2.38        2.21      3.11 o 
  -5   5   4       25.21       39.78      6.09 o 
  -4   5   4        7.29        2.32      2.30 o 
  -3   5   4      550.59      630.15     16.25 o 
  -2   5   4       12.09       20.10      2.35 o 
  -1   5   4      383.33      454.30      8.63 o 
   0   5   4        0.06        1.42      1.45 o 
   1   5   4       10.69       14.29      2.45 o 
   2   5   4        7.88        3.45      1.58 o 
   3   5   4       48.22       48.07      3.89 o 
   4   5   4        8.79        7.16      3.83 o 
   5   5   4       53.81       48.91      7.75 o 
   6   5   4        4.73        9.47      5.64 o 
  -8   6   4       20.58       23.44      5.76 o 
  -7   6   4       10.64        4.91      4.95 o 
  -6   6   4      274.16      272.62     10.15 o 
  -5   6   4       25.56       28.80      4.48 o 
  -4   6   4      843.64      862.89     15.63 o 
  -3   6   4      137.51      155.64      7.91 o 
  -2   6   4     2219.41     2269.74     27.58 o 
  -1   6   4        0.08        1.11      1.30 o 
   0   6   4     1681.66     1741.24     22.69 o 
   1   6   4      232.52      268.19      7.58 o 
   2   6   4      409.83      435.18     10.61 o 
   3   6   4       16.04       15.30      3.36 o 
   4   6   4      174.70      190.85     11.98 o 
   5   6   4       16.68       16.21      5.25 o 
  -8   7   4       59.52       59.26      6.92 o 
  -7   7   4       36.52       34.13      4.96 o 
  -6   7   4      193.62      188.69      8.81 o 
  -5   7   4      537.75      523.80     25.44 o 
  -4   7   4      288.47      285.81     19.22 o 
  -3   7   4      647.74      686.03     31.07 o 
  -2   7   4       20.99       20.40      2.88 o 
  -1   7   4      320.93      359.52     11.55 o 
   0   7   4       57.65       62.40      4.10 o 
   1   7   4       29.72       35.12      2.87 o 
   2   7   4        7.02        4.48      2.82 o 
   3   7   4       41.38       36.86      4.19 o 
   4   7   4        1.70        1.49      3.52 o 
   5   7   4       13.21       21.22      5.96 o 
  -8   8   4        5.91        1.44      3.62 o 
  -7   8   4       69.90       80.36     14.17 o 
  -6   8   4       13.18       16.12      3.94 o 
  -5   8   4      183.07      160.39      7.18 o 
  -4   8   4        1.88        3.99      2.30 o 
  -3   8   4      639.48      574.48     11.94 o 
  -2   8   4      110.69      124.01      6.92 o 
  -1   8   4      222.24      197.39      5.31 o 
   0   8   4      205.81      224.93      6.87 o 
   1   8   4      237.11      234.92     10.20 o 
   2   8   4       24.96       33.04      5.25 o 
   3   8   4       34.22       34.89      4.60 o 
   4   8   4      124.14      138.33     12.46 o 
   5   8   4       32.96       42.37      8.47 o 
  -8   9   4       25.36       27.44      5.52 o 
  -7   9   4       29.92       20.88      4.53 o 
  -6   9   4       25.81       25.37      4.32 o 
  -5   9   4      132.81      143.31      6.06 o 
  -4   9   4       36.08       38.59      4.46 o 
  -3   9   4       65.85       80.61      6.76 o 
  -2   9   4        7.54        8.97      2.30 o 
  -1   9   4       20.51       22.28      2.73 o 
   0   9   4      162.02      169.64      7.69 o 
   1   9   4      142.58      139.82      8.08 o 
   2   9   4       55.39       51.67      6.22 o 
   3   9   4      166.38      165.16      8.19 o 
   4   9   4        0.58        1.99      3.52 o 
   5   9   4       57.32       67.86     10.96 o 
  -8  10   4       18.45       13.45      4.77 o 
  -7  10   4       37.14       39.50      6.66 o 
  -6  10   4       14.41       19.57      3.94 o 
  -5  10   4       77.43       73.72      4.84 o 
  -4  10   4      280.25      293.94      8.20 o 
  -3  10   4      112.61      117.66      4.98 o 
  -2  10   4      119.85      109.88      5.28 o 
  -1  10   4       17.78       16.18      2.73 o 
   0  10   4       13.28        5.98      2.82 o 
   1  10   4       48.59       51.54     10.46 o 
   2  10   4       17.63       26.19     11.96 o 
   3  10   4       32.89       29.46      4.53 o 
   4  10   4       71.46       61.53     17.94 o 
   5  10   4       13.83       18.54     15.94 o 
  -8  11   4        6.92        5.11      3.69 o 
  -7  11   4       59.99       60.53      6.69 o 
  -6  11   4        0.03        0.13      2.76 o 
  -5  11   4       77.90       77.62      4.94 o 
  -4  11   4       46.31       48.20      3.80 o 
  -3  11   4      322.55      328.55      9.92 o 
  -2  11   4       47.68       41.68      3.43 o 
  -1  11   4      186.28      185.90      5.14 o 
   0  11   4       30.86       29.00      4.98 o 
   1  11   4       12.95        6.86      3.11 o 
   2  11   4       34.56       28.50      5.48 o 
   3  11   4       10.09        8.97      3.22 o 
   4  11   4        0.62       -4.21      3.11 o 
   5  11   4       13.70       17.53      7.97 o 
  -8  12   4       70.92       71.87      9.79 o 
  -7  12   4      120.09      113.52      8.23 o 
  -6  12   4      322.02      336.30     11.51 o 
  -5  12   4      270.25      286.05      9.36 o 
  -4  12   4      389.02      415.26     10.44 o 
  -3  12   4      543.58      569.95     13.66 o 
  -2  12   4      658.12      638.11     12.80 o 
  -1  12   4       56.47       62.98      3.82 o 
   0  12   4      502.84      496.74     15.14 o 
   1  12   4      340.18      329.01     36.87 o 
   2  12   4       90.13       93.57      8.08 o 
   3  12   4      105.78      114.71      7.43 o 
   4  12   4       66.80       79.83      9.16 o 
   5  12   4       56.28       56.26      8.79 o 
  -8  13   4        0.68        6.97      4.78 o 
  -7  13   4       14.38       14.77      4.38 o 
  -6  13   4       14.62       16.06      3.94 o 
  -5  13   4        5.70        6.90      2.07 o 
  -4  13   4       95.71       90.60      4.79 o 
  -3  13   4        0.84        0.46      1.82 o 
  -2  13   4       23.14       24.13      3.08 o 
  -1  13   4       81.21       96.70      6.10 o 
   0  13   4       27.61       29.88      4.19 o 
   1  13   4      115.59      121.44      8.79 o 
   2  13   4        0.08        2.32      3.11 o 
   3  13   4        1.61        0.78      3.34 o 
   4  13   4       16.97       22.92      5.96 o 
   5  13   4       13.00       14.95      5.64 o 
  -8  14   4      105.99      100.67     10.90 o 
  -7  14   4       43.08       47.01      5.93 o 
  -6  14   4      195.80      209.70     11.36 o 
  -5  14   4      128.19      125.21      5.01 o 
  -4  14   4       87.17       82.12      4.26 o 
  -3  14   4        7.30        5.65      2.20 o 
  -2  14   4       27.49       29.67      3.13 o 
  -1  14   4      181.94      170.61      7.48 o 
   0  14   4      151.43      135.88      7.27 o 
   1  14   4        3.84        2.99      3.99 o 
   2  14   4       49.59       45.68      8.97 o 
   3  14   4      111.97      104.17      7.61 o 
   4  14   4        1.21       -2.49      3.52 o 
   5  14   4       37.81       30.40      7.05 o 
  -8  15   4       27.37       22.99     12.95 o 
  -7  15   4       44.32       42.06      7.05 o 
  -6  15   4      116.95      118.97      6.34 o 
  -5  15   4      172.98      181.93      5.74 o 
  -4  15   4      345.68      362.49      9.33 o 
  -3  15   4       12.70       12.58      2.59 o 
  -2  15   4      802.33      746.05     16.74 o 
  -1  15   4        0.76        0.14      2.45 o 
   0  15   4      615.07      575.50     17.25 o 
   1  15   4        0.01        1.49      2.56 o 
   2  15   4      450.56      431.19     15.75 o 
   3  15   4       42.68       35.62      5.49 o 
   4  15   4      140.71      136.50     15.94 o 
   5  15   4        0.41        0.00      4.23 o 
  -7  16   4        6.80        5.37      4.54 o 
  -6  16   4        6.25        6.28      2.78 o 
  -5  16   4       56.10       55.34      3.85 o 
  -4  16   4        0.57        0.35      2.03 o 
  -3  16   4       34.23       36.93      3.71 o 
  -2  16   4       15.36       14.27      3.36 o 
  -1  16   4      281.60      266.51      9.38 o 
   0  16   4        0.51       -0.98      2.16 o 
   1  16   4       16.90       14.95      3.51 o 
   2  16   4       23.23       27.54      5.25 o 
   3  16   4       27.05       19.05      4.53 o 
   4  16   4        0.14        1.23      4.54 o 
  -7  17   4       20.22       25.94      6.34 o 
  -6  17   4      132.42      134.80     20.92 o 
  -5  17   4       18.26       29.01      4.28 o 
  -4  17   4      237.02      227.33      7.71 o 
  -3  17   4      107.11      117.33      5.81 o 
  -2  17   4      378.94      380.62     22.79 o 
  -1  17   4      200.45      199.63      8.59 o 
   0  17   4        1.10        2.76      2.64 o 
   1  17   4      175.29      170.14      8.63 o 
   2  17   4        3.42        5.07      3.83 o 
   3  17   4      139.82      160.40      9.40 o 
   4  17   4       28.54       25.91      7.05 o 
  -7  18   4       40.94       44.77      7.37 o 
  -6  18   4        2.02       -1.99      3.99 o 
  -5  18   4      236.20      241.38     20.02 o 
  -4  18   4      166.49      174.48      9.92 o 
  -3  18   4      940.18      938.94     26.14 o 
  -2  18   4      240.45      243.32      9.58 o 
  -1  18   4     1180.75     1176.89     21.65 o 
   0  18   4      279.64      274.62     10.36 o 
   1  18   4      767.35      748.19     17.41 o 
   2  18   4      281.24      279.84     13.73 o 
   3  18   4      161.95      161.22      9.54 o 
   4  18   4       13.66       22.14      6.97 o 
  -7  19   4        0.36        1.00      4.98 o 
  -6  19   4        6.44       18.93      6.97 o 
  -5  19   4       32.77       42.70      5.96 o 
  -4  19   4        1.80        2.40      2.41 o 
  -3  19   4      171.34      180.55      8.59 o 
  -2  19   4       53.11       56.31      5.70 o 
  -1  19   4      149.48      140.06     10.94 o 
   0  19   4       36.54       27.36      4.53 o 
   1  19   4       46.91       39.20      9.00 o 
   2  19   4        2.63       -3.39      3.32 o 
   3  19   4       15.74       11.65      4.19 o 
   4  19   4       19.15       26.00     11.96 o 
  -7  20   4        1.86        3.99      4.98 o 
  -6  20   4       30.96       35.87      8.97 o 
  -5  20   4        1.13        1.00      3.52 o 
  -4  20   4      156.05      186.28      9.00 o 
  -3  20   4        6.10        2.70      3.04 o 
  -2  20   4      137.06      137.79      7.85 o 
  -1  20   4       18.59       17.55      4.10 o 
   0  20   4       98.26      114.24      7.66 o 
   1  20   4        1.62        5.68      3.00 o 
   2  20   4      103.82      102.88      7.85 o 
   3  20   4        0.11        1.31      3.22 o 
   4  20   4        7.36       13.89      5.51 o 
  -6  21   4        2.95        1.99      4.98 o 
  -5  21   4       90.65       91.32      8.79 o 
  -4  21   4       41.10       49.91      5.75 o 
  -3  21   4      149.32      154.80      8.30 o 
  -2  21   4        4.82        8.08      3.36 o 
  -1  21   4       28.06       28.44      4.82 o 
   0  21   4       24.77       42.05      5.82 o 
   1  21   4        1.62       -3.37      2.76 o 
   2  21   4        6.36        4.34      3.51 o 
   3  21   4        1.39        0.15      3.02 o 
  -6  22   4       18.58       30.89      8.97 o 
  -5  22   4       26.77       35.87      9.96 o 
  -4  22   4       36.24       47.94      7.37 o 
  -3  22   4       41.09       41.95      5.35 o 
  -2  22   4       95.90      100.67      8.92 o 
  -1  22   4       15.22       13.65      4.10 o 
   0  22   4      114.13      118.60      8.23 o 
   1  22   4        0.02       -4.03      2.69 o 
   2  22   4       44.90       47.61      6.07 o 
   3  22   4        5.24        4.19      3.45 o 
  -6  23   4       40.81       60.78     11.96 o 
  -5  23   4        2.90        9.96      6.97 o 
  -4  23   4      118.01      130.47     10.20 o 
  -3  23   4        2.31       -2.24      2.76 o 
  -2  23   4       98.03      104.40      7.43 o 
  -1  23   4        1.12       -0.30      4.39 o 
   0  23   4       50.98       43.38      5.93 o 
   1  23   4       11.33       13.30      6.42 o 
   2  23   4        8.58       11.66      4.10 o 
   3  23   4        3.84        8.02      4.38 o 
  -5  24   4       36.18       56.80     11.96 o 
  -4  24   4       38.39       43.76      7.37 o 
  -3  24   4       74.76       82.72      9.16 o 
  -2  24   4        5.87        0.21      6.06 o 
  -1  24   4      258.36      280.35     13.62 o 
   0  24   4        0.83        0.19      3.22 o 
   1  24   4       44.08       48.66      7.24 o 
   2  24   4        2.73        2.99      3.62 o 
   3  24   4       16.82       19.21      5.35 o 
  -5  25   4       85.15       90.67     14.95 o 
  -4  25   4        0.05       -8.15      7.47 o 
  -3  25   4       97.98       84.11      9.49 o 
  -2  25   4        0.04        0.22      3.47 o 
  -1  25   4       86.22       67.82      6.86 o 
   0  25   4       20.99       19.33      3.94 o 
   1  25   4       42.62       50.64      6.50 o 
   2  25   4        2.79        6.45      3.80 o 
  -5  26   4        2.37        1.00      5.98 o 
  -4  26   4        0.80       -1.99      4.78 o 
  -3  26   4        3.05       -0.38      5.98 o 
  -2  26   4       51.50       55.22     21.92 o 
  -1  26   4        0.14       -2.51      3.36 o 
   0  26   4       94.93      101.10      8.19 o 
   1  26   4       14.81       20.39      4.96 o 
   2  26   4       42.34       53.00      6.04 o 
  -4  27   4        4.77       -4.60      4.22 o 
  -3  27   4        3.18        2.46      5.25 o 
  -2  27   4        3.04       -5.74      3.83 o 
  -1  27   4        3.62        3.41      3.86 o 
   0  27   4        5.09        6.37      4.79 o 
   1  27   4        0.36       -2.99      3.51 o 
  -4  28   4        9.11        6.78      8.47 o 
  -3  28   4        2.33        0.08      4.22 o 
  -2  28   4        0.00       -4.29      4.54 o 
  -1  28   4        5.75       14.45      6.34 o 
   0  28   4        0.20        2.64      3.62 o 
   1  28   4        2.52        3.16      4.19 o 
  -3  29   4       10.52       21.71      6.67 o 
  -2  29   4       47.21       44.88      8.47 o 
  -1  29   4        5.79        2.26      5.25 o 
   0  29   4        6.40        6.84      4.38 o 
  -7   0   5       31.99       19.93      7.97 o 
  -5   0   5      302.29      292.95     17.94 o 
  -3   0   5      508.71      507.18     20.92 o 
  -1   0   5      350.32      326.83     14.95 o 
   1   0   5      471.44      473.04     14.04 o 
   3   0   5        0.26        1.99      2.99 o 
  -8   1   5       31.93       29.98     10.96 o 
  -7   1   5        3.19       -2.55      3.11 o 
  -6   1   5       19.32       14.95      4.93 o 
  -5   1   5       16.11       24.08      4.93 o 
  -4   1   5        8.05        7.20      3.11 o 
  -3   1   5      171.26      169.43      6.90 o 
  -2   1   5        0.23        1.29      1.36 o 
  -1   1   5       42.31       30.62      7.97 o 
   0   1   5        1.59        1.99      2.11 o 
   1   1   5      494.12      495.31     14.33 o 
   2   1   5       96.07       91.32      5.32 o 
   3   1   5      143.76      153.04      7.33 o 
   4   1   5       10.21        4.44      3.83 o 
   5   1   5        6.89        2.99      5.98 o 
  -8   2   5       59.69       63.51     13.95 o 
  -7   2   5       10.88       13.45      4.93 o 
  -6   2   5      110.73      106.36     13.95 o 
  -5   2   5        0.16       -0.74      2.16 o 
  -4   2   5      308.06      308.51     25.91 o 
  -3   2   5        6.71        4.98      3.29 o 
  -2   2   5       39.15       46.19      4.03 o 
  -1   2   5       57.05       59.49      4.93 o 
   0   2   5      206.17      216.97      8.79 o 
   1   2   5        2.96        3.32      2.30 o 
   2   2   5       28.73       35.73      4.56 o 
   3   2   5       72.17       71.77      5.88 o 
   4   2   5        5.85        7.43      3.83 o 
   5   2   5        0.07        1.99      5.98 o 
  -8   3   5       22.71       33.09      6.94 o 
  -7   3   5        0.46        3.90      6.48 o 
  -6   3   5        7.82       10.96      4.23 o 
  -5   3   5       68.30       60.13      5.11 o 
  -4   3   5      177.46      201.09      9.82 o 
  -3   3   5       71.45       70.65      4.96 o 
  -2   3   5      588.68      572.84     11.88 o 
  -1   3   5      405.49      383.29     11.61 o 
   0   3   5      313.43      302.03      8.77 o 
   1   3   5       62.37       62.50      4.77 o 
   2   3   5      342.01      334.21     13.52 o 
   3   3   5       30.36       28.55      8.47 o 
   4   3   5        0.32       -0.22      3.11 o 
   5   3   5       20.37       20.92      7.97 o 
  -8   4   5       13.24       10.82      7.97 o 
  -7   4   5       56.95       62.17     12.95 o 
  -6   4   5       56.21       64.90     11.96 o 
  -5   4   5       32.19       37.90      5.41 o 
  -4   4   5        5.88        3.32      2.30 o 
  -3   4   5        1.43        0.84      1.82 o 
  -2   4   5      195.37      174.20      5.95 o 
  -1   4   5        4.66        7.17      2.05 o 
   0   4   5       31.34       34.14      4.76 o 
   1   4   5       23.24       27.77      3.62 o 
   2   4   5      295.64      315.58     10.08 o 
   3   4   5      106.21      116.24     13.95 o 
   4   4   5      196.37      226.93     13.02 o 
   5   4   5       37.17       44.84     10.96 o 
  -8   5   5       10.05       11.62      5.25 o 
  -7   5   5        0.01       -1.49      3.52 o 
  -6   5   5       85.67       95.91     23.91 o 
  -5   5   5        1.61       -0.78      2.45 o 
  -4   5   5       34.45       42.12      4.38 o 
  -3   5   5       35.57       43.59      6.33 o 
  -2   5   5       19.55       16.87      2.41 o 
  -1   5   5       58.08       59.24      4.38 o 
   0   5   5       52.39       54.99      4.38 o 
   1   5   5      179.64      169.20      7.18 o 
   2   5   5       73.93       60.36      6.67 o 
   3   5   5      221.79      224.51     12.32 o 
   4   5   5       10.92       13.95      4.93 o 
   5   5   5      118.57      127.64     18.43 o 
  -8   6   5       19.31       31.45      6.67 o 
  -7   6   5        9.35       10.82      4.78 o 
  -6   6   5      115.18      117.15      9.49 o 
  -5   6   5       76.11       79.43      7.82 o 
  -4   6   5       38.30       37.70      3.71 o 
  -3   6   5      567.09      554.92     13.78 o 
  -2   6   5      298.38      317.12     10.21 o 
  -1   6   5     1251.84     1224.78     19.26 o 
   0   6   5        2.84        2.63      1.87 o 
   1   6   5      870.84      900.29     36.87 o 
   2   6   5      152.71      134.33      9.08 o 
   3   6   5      597.39      627.51     24.41 o 
   4   6   5      153.48      171.33     12.32 o 
   5   6   5      102.10      109.50     10.90 o 
  -8   7   5       25.77       39.41      7.37 o 
  -7   7   5       31.17       31.20      6.67 o 
  -6   7   5       26.38       25.42      5.25 o 
  -5   7   5      240.22      224.62      8.50 o 
  -4   7   5      225.01      219.27      6.95 o 
  -3   7   5      194.76      198.11      6.59 o 
  -2   7   5      631.49      651.84     11.28 o 
  -1   7   5      514.31      536.14     16.69 o 
   0   7   5      412.73      427.88     10.40 o 
   1   7   5       38.76       47.69      5.96 o 
   2   7   5      467.19      492.09     31.39 o 
   3   7   5        3.52        9.27      4.54 o 
   4   7   5       39.66       36.51      6.97 o 
   5   7   5        0.01        1.49      4.23 o 
  -8   8   5       18.60       22.70      6.48 o 
  -7   8   5        0.05       -4.48      3.52 o 
  -6   8   5       42.10       53.72      7.37 o 
  -5   8   5       16.76       11.27      3.22 o 
  -4   8   5      200.34      185.34      6.59 o 
  -3   8   5        0.18        0.60      2.05 o 
  -2   8   5       31.11       40.32      4.19 o 
  -1   8   5      104.04      102.61      5.56 o 
   0   8   5        0.09        0.00      2.99 o 
   1   8   5       61.08       63.63      6.67 o 
   2   8   5      128.73      113.03      8.97 o 
   3   8   5      384.35      343.49     20.43 o 
   4   8   5      101.81       98.97     10.20 o 
   5   8   5       91.74       81.71     14.95 o 
  -8   9   5       25.67       19.12      8.97 o 
  -7   9   5       22.48       15.44      5.64 o 
  -6   9   5       22.79       19.02      8.97 o 
  -5   9   5       96.52       96.83      5.56 o 
  -4   9   5       32.46       34.34      3.59 o 
  -3   9   5        3.51        2.99      2.30 o 
  -2   9   5       94.45       97.98      5.70 o 
  -1   9   5      134.65      118.00      5.86 o 
   0   9   5       92.59       86.73      6.07 o 
   1   9   5        3.65        2.59      6.97 o 
   2   9   5       49.00       43.49      6.34 o 
   3   9   5       29.15       32.90      5.96 o 
   4   9   5        0.45       -2.99      3.52 o 
  -8  10   5        1.77        1.99      5.98 o 
  -7  10   5        5.97        5.23      4.05 o 
  -6  10   5       17.56        9.89      7.47 o 
  -5  10   5        2.65        0.42      1.98 o 
  -4  10   5       61.81       64.51      4.59 o 
  -3  10   5       10.36        3.35      2.90 o 
  -2  10   5       17.77       18.65      3.22 o 
  -1  10   5       51.98       48.59      4.32 o 
   0  10   5       25.51       26.24      3.80 o 
   1  10   5      312.33      331.23     13.73 o 
   2  10   5       15.45       12.70      4.48 o 
   3  10   5        3.60        4.26      4.48 o 
   4  10   5        9.87       14.45      4.93 o 
  -8  11   5        0.02        8.83      4.78 o 
  -7  11   5        0.07        3.62      3.83 o 
  -6  11   5        1.10        2.39      3.32 o 
  -5  11   5       33.01       34.19      4.26 o 
  -4  11   5       44.69       61.40      4.34 o 
  -3  11   5        2.63        1.42      2.45 o 
  -2  11   5       53.01       51.63      5.92 o 
  -1  11   5       12.19       11.23      3.83 o 
   0  11   5        5.93        4.75      2.64 o 
   1  11   5       94.52       83.43      8.08 o 
   2  11   5       31.75       43.94     19.43 o 
   3  11   5       23.26       15.88      5.25 o 
   4  11   5        0.75        2.54      3.83 o 
  -8  12   5       15.51       16.18      5.96 o 
  -7  12   5      105.35      100.68      9.86 o 
  -6  12   5       21.77       18.13      4.10 o 
  -5  12   5       64.23       68.63      4.94 o 
  -4  12   5      112.67      118.48      7.30 o 
  -3  12   5       34.91       27.80      3.73 o 
  -2  12   5       21.03       16.28      3.44 o 
  -1  12   5       84.25       65.26      9.96 o 
   0  12   5      213.82      194.30     10.90 o 
   1  12   5       40.63       35.75     11.96 o 
   2  12   5       45.53       47.95      6.67 o 
   3  12   5      102.66      115.01     10.57 o 
   4  12   5        3.89       -3.19      3.49 o 
  -8  13   5        2.35        3.99      4.23 o 
  -7  13   5        7.67       13.45      4.93 o 
  -6  13   5        1.35       -3.24      2.55 o 
  -5  13   5       73.03       69.07      5.09 o 
  -4  13   5       71.42       59.78      8.93 o 
  -3  13   5       38.49       46.02      5.91 o 
  -2  13   5       96.92       92.34     15.44 o 
  -1  13   5       39.17       35.72      5.25 o 
   0  13   5       14.12       12.57      7.47 o 
   1  13   5        0.03        1.49      3.52 o 
   2  13   5      100.19       98.57      9.08 o 
   3  13   5        0.34        2.99      5.48 o 
   4  13   5        0.08       -1.20      5.98 o 
  -8  14   5        1.12       10.96      6.97 o 
  -7  14   5       99.02      101.71      9.14 o 
  -6  14   5       26.19       29.71      4.89 o 
  -5  14   5      208.35      216.93      9.92 o 
  -4  14   5        7.70       11.51      4.57 o 
  -3  14   5      217.55      221.58     13.48 o 
  -2  14   5      216.81      248.53     30.39 o 
  -1  14   5      137.29      140.14     18.93 o 
   0  14   5       26.16       28.04      5.64 o 
   1  14   5       51.36       52.67      7.37 o 
   2  14   5       67.49       75.11      8.08 o 
   3  14   5       22.30       21.04      5.96 o 
   4  14   5       27.59       39.68      9.47 o 
  -7  15   5        5.32        9.59      9.54 o 
  -6  15   5       11.84       11.40      3.65 o 
  -5  15   5        1.25        5.73      3.23 o 
  -4  15   5       20.41       12.95      3.45 o 
  -3  15   5        5.20        0.77      3.11 o 
  -2  15   5       22.37       27.03      8.97 o 
  -1  15   5        8.03       11.59      3.99 o 
   0  15   5       49.45       57.84      7.37 o 
   1  15   5        5.85        4.80      3.83 o 
   2  15   5        8.46       10.27      4.54 o 
   3  15   5        1.25       -2.17      7.47 o 
   4  15   5        6.04        8.47      4.93 o 
  -7  16   5       10.13       11.96      4.03 o 
  -6  16   5       54.15       66.44      6.33 o 
  -5  16   5       19.21       18.59      4.19 o 
  -4  16   5      233.84      231.35     10.29 o 
  -3  16   5      135.98      155.29      8.65 o 
  -2  16   5       46.13       46.25      6.22 o 
  -1  16   5      193.15      210.80     11.27 o 
   0  16   5       29.11       28.04      5.64 o 
   1  16   5       21.08       13.95      4.93 o 
   2  16   5       21.80       14.35      5.25 o 
   3  16   5       14.56       16.81      5.51 o 
   4  16   5       20.16       21.67      9.47 o 
  -7  17   5        4.06        3.99      5.98 o 
  -6  17   5       28.67       22.23      4.35 o 
  -5  17   5       10.64        3.78      3.36 o 
  -4  17   5      108.67       98.52     13.89 o 
  -3  17   5       77.04       79.92      8.41 o 
  -2  17   5      147.04      116.38      7.56 o 
  -1  17   5        0.27       -3.49      2.82 o 
   0  17   5       98.69       86.15      8.79 o 
   1  17   5       35.09       20.11      5.25 o 
   2  17   5        0.78        3.35      3.99 o 
   3  17   5       15.41       10.69      5.25 o 
  -7  18   5        1.57        3.99      5.98 o 
  -6  18   5        4.08        1.00      3.32 o 
  -5  18   5        2.31       -0.14      2.71 o 
  -4  18   5        0.85        2.43      3.22 o 
  -3  18   5        0.40        1.61      2.64 o 
  -2  18   5        3.42        1.23      3.23 o 
  -1  18   5        0.35       -0.31      2.64 o 
   0  18   5       28.04       24.26      5.32 o 
   1  18   5       48.87       80.36      9.16 o 
   2  18   5       14.76       13.45      4.93 o 
   3  18   5        0.24        3.22      4.54 o 
  -7  19   5       56.65       66.76     11.96 o 
  -6  19   5       47.68       58.79     10.96 o 
  -5  19   5       86.62       83.00      5.95 o 
  -4  19   5      172.80      181.73     10.25 o 
  -3  19   5      323.65      344.59     11.88 o 
  -2  19   5      424.60      402.00     17.51 o 
  -1  19   5       99.39       98.24      7.27 o 
   0  19   5      376.83      366.98     15.67 o 
   1  19   5       95.19       85.21      9.49 o 
   2  19   5       95.56       86.65      9.49 o 
   3  19   5        9.86        9.10      5.25 o 
  -6  20   5       75.11       69.75     11.96 o 
  -5  20   5       94.26       95.88     10.15 o 
  -4  20   5       69.59       80.28      7.08 o 
  -3  20   5      117.70      107.23      7.66 o 
  -2  20   5        0.85       -0.33      3.13 o 
  -1  20   5       66.46       78.30      6.90 o 
   0  20   5        1.34        5.49      2.93 o 
   1  20   5       93.36       93.23      9.86 o 
   2  20   5        1.07        5.12     12.95 o 
   3  20   5        2.56       14.35      4.97 o 
  -6  21   5       22.63       28.90      8.97 o 
  -5  21   5       21.99       29.45      9.47 o 
  -4  21   5        6.88        6.31      3.45 o 
  -3  21   5        9.00        2.66      3.45 o 
  -2  21   5        6.82        0.73      2.76 o 
  -1  21   5       60.70       56.89      6.28 o 
   0  21   5       16.40        6.33      3.51 o 
   1  21   5       11.59        8.47      4.93 o 
   2  21   5        1.45        0.09      3.46 o 
  -6  22   5        2.67        0.00      6.97 o 
  -5  22   5       95.12      110.51     11.46 o 
  -4  22   5        2.25       -0.33      3.45 o 
  -3  22   5       79.46       68.60      6.69 o 
  -2  22   5       38.31       27.36      5.28 o 
  -1  22   5       27.45       27.03      5.67 o 
   0  22   5        2.12        2.07      3.31 o 
   1  22   5        0.01       -0.75      4.05 o 
   2  22   5        3.64        1.69      4.54 o 
  -5  23   5       19.98       29.34     13.95 o 
  -4  23   5        4.41        7.22      3.62 o 
  -3  23   5       15.54       24.44      6.93 o 
  -2  23   5        7.05        6.67      3.94 o 
  -1  23   5       15.02       17.09      5.37 o 
   0  23   5       29.13       32.43      5.35 o 
   1  23   5       15.40       22.25      6.22 o 
   2  23   5        0.09        1.46      5.98 o 
  -5  24   5        1.48       -3.91      4.54 o 
  -4  24   5       75.14       76.16      9.49 o 
  -3  24   5       10.34       10.76      4.98 o 
  -2  24   5      190.55      219.84     10.66 o 
  -1  24   5       14.37       14.28      4.60 o 
   0  24   5       59.01       66.95      7.18 o 
   1  24   5        1.00       -3.90      6.48 o 
  -5  25   5        1.25       -1.28      4.78 o 
  -4  25   5        6.36        0.83      4.05 o 
  -3  25   5        7.92        4.17      4.42 o 
  -2  25   5        9.45       13.91      4.69 o 
  -1  25   5        2.11        4.23      3.94 o 
   0  25   5       33.38       31.70      9.12 o 
   1  25   5        3.61        4.38      4.19 o 
  -4  26   5        0.08        3.99      4.78 o 
  -3  26   5        3.34       -0.46      4.22 o 
  -2  26   5        2.02        1.00      3.51 o 
  -1  26   5        3.55        4.63      3.94 o 
   0  26   5        1.64        3.33      3.94 o 
  -3  27   5        3.83        1.46      4.48 o 
  -2  27   5        0.39        1.59      4.10 o 
  -1  27   5       18.04       12.52      4.64 o 
   0  27   5        0.52        0.73      3.80 o 
  -2  28   5       84.65      108.26     11.61 o 
  -8   0   6       22.85       11.96      7.97 o 
  -6   0   6      317.19      307.89     19.93 o 
  -4   0   6     1541.90     1463.75     41.85 o 
  -2   0   6     2655.75     2655.47     58.79 o 
   0   0   6     2879.38     2808.92     60.78 o 
   2   0   6      361.11      371.64     11.69 o 
  -8   1   6        0.48       -0.25      4.05 o 
  -7   1   6       24.46       20.00     12.46 o 
  -6   1   6        8.95        9.73      4.54 o 
  -5   1   6      107.08      120.87     11.96 o 
  -4   1   6       38.38       47.83      5.18 o 
  -3   1   6      168.63      159.23      7.33 o 
  -2   1   6        1.23       16.64      6.48 o 
  -1   1   6       22.01       28.83      4.23 o 
   0   1   6      116.35      140.36     15.44 o 
   1   1   6        4.28        3.80      3.25 o 
   2   1   6       39.46       46.05      4.34 o 
   3   1   6        9.30       17.94      6.97 o 
  -8   2   6        0.18       -1.49      4.23 o 
  -7   2   6       60.17       70.64      8.79 o 
  -6   2   6       32.44       20.19      5.25 o 
  -5   2   6      509.19      523.62     17.61 o 
  -4   2   6       82.18       81.59      6.33 o 
  -3   2   6      874.04      860.82     14.32 o 
  -2   2   6       35.16       35.38      4.93 o 
  -1   2   6     1517.08     1477.37     27.82 o 
   0   2   6      172.14      163.08      7.08 o 
   1   2   6      681.08      700.07     18.65 o 
   2   2   6        0.22        1.99      3.52 o 
   3   2   6      139.12      141.00     10.57 o 
   4   2   6        5.57       10.96      6.97 o 
  -8   3   6       18.47       20.35      6.67 o 
  -7   3   6       40.75       37.38      7.47 o 
  -6   3   6      129.34      118.43      9.86 o 
  -5   3   6      243.80      250.82      9.58 o 
  -4   3   6      145.31      162.14      7.62 o 
  -3   3   6      615.44      632.56     12.18 o 
  -2   3   6      260.31      277.12     24.91 o 
  -1   3   6      424.94      429.09     11.28 o 
   0   3   6       14.84       14.76      4.51 o 
   1   3   6      623.05      625.03     14.36 o 
   2   3   6        3.54        4.65      7.97 o 
   3   3   6       39.32       28.57     10.46 o 
   4   3   6        0.73        5.98      5.98 o 
  -8   4   6        3.21        9.43      5.25 o 
  -7   4   6       50.27       52.97      8.08 o 
  -6   4   6        4.43        1.00      5.48 o 
  -5   4   6        3.61        5.82      4.89 o 
  -4   4   6      113.06      117.23      5.84 o 
  -3   4   6       32.30       29.59      3.43 o 
  -2   4   6      227.34      226.77      8.83 o 
  -1   4   6       85.97       80.61      5.85 o 
   0   4   6      206.49      192.90      7.76 o 
   1   4   6       19.77       26.84      5.25 o 
   2   4   6       44.08       40.48      6.34 o 
   3   4   6        0.08       -0.27      3.83 o 
   4   4   6       33.48       28.90      8.97 o 
  -8   5   6        9.55        8.26      8.47 o 
  -7   5   6       69.35       66.62     22.42 o 
  -6   5   6       33.43       38.94      7.97 o 
  -5   5   6       79.34       92.87      5.81 o 
  -4   5   6      125.97      130.82      6.31 o 
  -3   5   6        0.63        3.65      2.68 o 
  -2   5   6      526.83      506.01     12.81 o 
  -1   5   6        5.45        3.37      2.16 o 
   0   5   6      686.78      655.97     14.47 o 
   1   5   6      329.15      329.90     17.94 o 
   2   5   6      347.50      396.33     18.93 o 
   3   5   6       20.29       19.18      5.98 o 
   4   5   6       73.48       49.74      8.08 o 
  -8   6   6        0.58       -2.82      4.98 o 
  -7   6   6       26.89       24.04      5.51 o 
  -6   6   6        1.05        0.40      3.32 o 
  -5   6   6       27.12       33.74      4.04 o 
  -4   6   6        2.88        4.63      2.33 o 
  -3   6   6      458.95      450.26     10.64 o 
  -2   6   6        0.51        0.93      1.90 o 
  -1   6   6      410.93      392.84     11.05 o 
   0   6   6        0.77       -3.74      2.49 o 
   1   6   6      533.38      520.51     19.11 o 
   2   6   6       76.42       86.85      9.96 o 
   3   6   6      303.44      297.79     15.94 o 
   4   6   6       25.22       31.67      6.67 o 
  -8   7   6        9.50        9.25      4.78 o 
  -7   7   6       17.69       15.48      5.25 o 
  -6   7   6       56.86       51.75      9.96 o 
  -5   7   6       58.87       58.82      4.94 o 
  -4   7   6       10.94        9.01      3.74 o 
  -3   7   6       78.15       71.57      6.85 o 
  -2   7   6       32.46       44.69      4.01 o 
  -1   7   6      141.54      122.80      6.87 o 
   0   7   6       23.37       12.79      4.05 o 
   1   7   6        2.81        3.49      3.52 o 
   2   7   6       35.82       34.64      6.48 o 
   3   7   6        5.54        7.20      4.54 o 
   4   7   6        7.47       10.46      4.93 o 
  -8   8   6        0.79       -4.98      5.98 o 
  -7   8   6       17.89       22.42      6.34 o 
  -6   8   6        4.06        8.66      4.54 o 
  -5   8   6      185.65      186.54     11.51 o 
  -4   8   6        4.71        4.39      2.03 o 
  -3   8   6      353.10      342.69     10.50 o 
  -2   8   6        0.80        0.71      1.75 o 
  -1   8   6      485.44      488.93     16.21 o 
   0   8   6       63.23       64.02     15.44 o 
   1   8   6       73.18       74.28      8.37 o 
   2   8   6        1.96       -1.79      3.32 o 
   3   8   6        3.19        6.82     11.46 o 
  -8   9   6        0.91       -3.82      4.05 o 
  -7   9   6       25.85       25.50      5.51 o 
  -6   9   6        4.76        7.78      3.22 o 
  -5   9   6       34.45       38.71      4.85 o 
  -4   9   6       27.48       29.30      4.84 o 
  -3   9   6       91.53       80.38      6.12 o 
  -2   9   6        0.26       -0.98      1.75 o 
  -1   9   6      114.05      105.88      8.97 o 
   0   9   6      166.67      178.18     10.90 o 
   1   9   6       76.65       80.32      8.45 o 
   2   9   6      191.29      194.99     21.92 o 
   3   9   6        5.61        8.74      4.54 o 
  -8  10   6        4.41        3.76      9.96 o 
  -7  10   6        5.10        2.16      4.98 o 
  -6  10   6       57.82       62.83      6.28 o 
  -5  10   6       13.20       18.12      3.34 o 
  -4  10   6      127.34      119.80      9.81 o 
  -3  10   6        6.17        9.85      3.04 o 
  -2  10   6       64.30       55.46      4.21 o 
  -1  10   6       35.78       29.19      5.48 o 
   0  10   6      183.57      187.86     11.27 o 
   1  10   6       35.50       35.55      6.34 o 
   2  10   6        0.03       -1.79      6.48 o 
   3  10   6       22.46       23.81      6.67 o 
  -8  11   6        0.01       -2.26      3.83 o 
  -7  11   6        1.44       -2.32      3.44 o 
  -6  11   6        5.04        0.23      3.04 o 
  -5  11   6       27.28       26.03      3.99 o 
  -4  11   6       25.93       27.73      4.38 o 
  -3  11   6       52.34       51.51      7.59 o 
  -2  11   6       13.14        8.88      3.83 o 
  -1  11   6       21.68       26.15      7.97 o 
   0  11   6      116.60      114.81      9.16 o 
   1  11   6       66.70       71.52      8.37 o 
   2  11   6       48.88       40.79      7.37 o 
   3  11   6        5.96        8.97      4.93 o 
  -7  12   6       10.59        4.10      3.51 o 
  -6  12   6       15.81       16.16      3.94 o 
  -5  12   6      101.15      113.70      6.34 o 
  -4  12   6        1.05        1.99      2.64 o 
  -3  12   6       57.46       53.28      5.28 o 
  -2  12   6       17.96       16.10      4.54 o 
  -1  12   6      182.18      167.02     10.57 o 
   0  12   6       68.04       53.88      7.05 o 
   1  12   6       91.94       96.55     13.95 o 
   2  12   6        7.81        5.65      7.97 o 
   3  12   6       34.28       34.59      6.94 o 
  -7  13   6        1.03        1.15      3.14 o 
  -6  13   6      129.87      151.08      9.00 o 
  -5  13   6        1.29       -1.99      4.23 o 
  -4  13   6      130.79      141.66     13.19 o 
  -3  13   6        8.07       11.46      4.23 o 
  -2  13   6      104.63      108.63      9.16 o 
  -1  13   6        7.67       11.96      4.23 o 
   0  13   6        6.17       14.23      8.47 o 
   1  13   6       23.94       18.20      5.25 o 
   2  13   6        0.14        1.36      3.83 o 
   3  13   6        1.91        1.83      4.05 o 
  -7  14   6        0.01        1.84      3.14 o 
  -6  14   6       14.28       16.42      4.19 o 
  -5  14   6       10.48        8.64      3.45 o 
  -4  14   6       26.16       34.25      4.69 o 
  -3  14   6       10.97       25.68     10.46 o 
  -2  14   6       47.65       37.17     14.95 o 
  -1  14   6       19.47       14.41      4.54 o 
   0  14   6       40.46       46.52      6.94 o 
   1  14   6        5.25        0.82      3.83 o 
   2  14   6       24.63       30.35      6.34 o 
   3  14   6        0.01        1.49      4.23 o 
  -7  15   6        0.75        1.26      3.14 o 
  -6  15   6       89.62       88.33      7.27 o 
  -5  15   6        3.22        4.04      3.98 o 
  -4  15   6      163.26      156.94     10.57 o 
  -3  15   6        3.11       -1.49      3.52 o 
  -2  15   6       37.46       27.07      5.25 o 
  -1  15   6       32.40       38.74      7.97 o 
   0  15   6        2.58       -1.99      3.52 o 
   1  15   6        3.90        0.36      6.97 o 
   2  15   6        1.20        6.48      4.93 o 
   3  15   6       21.09       20.22      5.96 o 
  -7  16   6        0.22       -4.26      2.84 o 
  -6  16   6       13.01       11.56      4.97 o 
  -5  16   6       43.92       48.30      5.70 o 
  -4  16   6       81.04       66.99      8.97 o 
  -3  16   6       48.91       40.41      7.05 o 
  -2  16   6      161.58      154.15     10.90 o 
  -1  16   6      107.35      111.10      9.86 o 
   0  16   6       30.95       25.29     11.96 o 
   1  16   6        7.99       -1.00      4.23 o 
   2  16   6       18.60       15.12      7.47 o 
  -7  17   6       29.69       27.00      6.60 o 
  -6  17   6       14.27       10.16     10.46 o 
  -5  17   6       48.53       46.18     12.46 o 
  -4  17   6        0.42       -1.09      3.83 o 
  -3  17   6       79.86       76.18      8.47 o 
  -2  17   6       11.11       15.55     10.46 o 
  -1  17   6       29.48       31.03      6.48 o 
   0  17   6        0.00       -2.77      3.11 o 
   1  17   6       40.73       35.33      7.05 o 
   2  17   6        0.06       -3.22      4.54 o 
  -6  18   6       12.73       12.16      4.97 o 
  -5  18   6       25.06       31.70      8.97 o 
  -4  18   6       10.39       11.56      5.98 o 
  -3  18   6        7.40        5.48      4.23 o 
  -2  18   6        4.65        3.44      3.83 o 
  -1  18   6        0.44        4.17      3.83 o 
   0  18   6       83.24      107.88     13.45 o 
   1  18   6        5.15        2.99      4.98 o 
   2  18   6       15.98       15.53      5.96 o 
  -6  19   6        0.04       -8.97      5.98 o 
  -5  19   6        4.85       -0.08      4.54 o 
  -4  19   6       29.16       39.84      6.67 o 
  -3  19   6        1.75       -2.90      3.83 o 
  -2  19   6        1.38        3.26      3.83 o 
  -1  19   6        6.19       12.11      4.54 o 
   0  19   6       11.70        3.22      4.54 o 
   1  19   6       21.68       25.94      6.34 o 
   2  19   6        0.61        0.50      4.93 o 
  -6  20   6        0.54       -1.99      6.97 o 
  -5  20   6       27.77       38.29      7.37 o 
  -4  20   6        3.63        3.83      4.54 o 
  -3  20   6        4.16        4.22      5.48 o 
  -2  20   6       11.00        9.20      4.54 o 
  -1  20   6       14.33       16.54      5.98 o 
   0  20   6       81.91       73.27      9.16 o 
   1  20   6       17.68       19.52      7.97 o 
  -5  21   6       16.51       18.29      5.96 o 
  -4  21   6       59.57       51.52      7.75 o 
  -3  21   6        5.57        8.04      5.25 o 
  -2  21   6        8.29        7.54      4.78 o 
  -1  21   6        5.21       10.82     11.46 o 
   0  21   6        3.66       -2.99      4.23 o 
   1  21   6        1.05        2.85      4.78 o 
  -5  22   6       18.40       21.54      6.48 o 
  -4  22   6        6.30        1.99      4.54 o 
  -3  22   6        0.43       -1.69      4.54 o 
  -2  22   6       22.55       24.04      6.22 o 
  -1  22   6        9.27       23.33     13.45 o 
   0  22   6       19.23       25.96     16.44 o 
   1  22   6        1.02        2.42      4.78 o 
  -5  23   6        2.34        1.99      7.97 o 
  -4  23   6       26.69       25.60      8.97 o 
  -3  23   6        0.39        1.49      6.48 o 
  -2  23   6       17.48       23.67     11.96 o 
  -1  23   6       10.03        6.48      5.48 o 
   0  23   6        0.73       -1.91      4.05 o 
  -4  24   6        0.22       -0.69      4.54 o 
  -3  24   6       64.82       59.29      8.45 o 
  -2  24   6        0.27       -1.69      4.54 o 
  -1  24   6       38.19       34.01     11.46 o 
   0  24   6        0.03        2.42      4.78 o 
  -3  25   6       17.98       17.28      5.35 o 
  -2  25   6        0.00        0.50      6.48 o 
  -1  25   6       53.74       56.29     17.44 o 
  -7   0   7      308.35      329.82     22.92 o 
  -5   0   7      769.44      801.35     22.89 o 
  -3   0   7      701.43      652.66     26.90 o 
  -1   0   7      840.51      786.18     28.90 o 
   1   0   7       71.64       75.05     12.95 o 
  -8   1   7        5.33        5.98      4.93 o 
  -7   1   7       31.75       26.75      6.67 o 
  -6   1   7       31.65       34.02      5.18 o 
  -5   1   7       65.24       70.34      6.50 o 
  -4   1   7      110.03      125.69      6.71 o 
  -3   1   7      253.43      260.57     11.98 o 
  -2   1   7       85.16       92.10     20.43 o 
  -1   1   7       42.29       51.31      6.34 o 
   0   1   7       82.27       77.34      5.93 o 
   1   1   7        1.54        4.91      2.64 o 
   2   1   7        7.00        7.97      5.98 o 
  -8   2   7       15.93       17.62      6.67 o 
  -7   2   7        2.71        0.00      4.23 o 
  -6   2   7       11.07       15.61      4.03 o 
  -5   2   7       23.85       22.13      3.84 o 
  -4   2   7       62.13       73.46      5.48 o 
  -3   2   7       86.57       91.71      7.75 o 
  -2   2   7       31.43       36.61      7.97 o 
  -1   2   7      303.44      316.99     10.54 o 
   0   2   7       27.15       21.40      5.29 o 
   1   2   7       24.58       22.78      5.48 o 
   2   2   7       14.51       10.87      5.38 o 
  -8   3   7       82.55       82.72     10.57 o 
  -7   3   7        3.92        7.97      4.93 o 
  -6   3   7      324.70      330.42     11.99 o 
  -5   3   7       17.66       12.08      3.34 o 
  -4   3   7      591.56      620.08     15.64 o 
  -3   3   7       57.11       53.45      4.71 o 
  -2   3   7      721.03      742.92     30.16 o 
  -1   3   7      109.28       95.25      6.50 o 
   0   3   7       42.36       38.52      4.53 o 
   1   3   7       30.06       34.61      5.64 o 
   2   3   7       24.66       17.37      4.78 o 
   3   3   7        3.38        4.98      6.97 o 
  -8   4   7       32.26       33.50     10.96 o 
  -7   4   7      156.56      172.26     13.02 o 
  -6   4   7       36.04       46.05      5.47 o 
  -5   4   7      237.01      225.70     13.52 o 
  -4   4   7      161.99      164.88      8.02 o 
  -3   4   7      172.30      151.37      9.35 o 
  -2   4   7       51.41       47.81      5.16 o 
  -1   4   7        9.52        5.98      2.88 o 
   0   4   7       61.46       64.69      7.37 o 
   1   4   7        0.50       -1.22      3.11 o 
   2   4   7       75.67       85.70      8.79 o 
   3   4   7        0.64        1.99      5.98 o 
  -8   5   7       49.12       54.42      8.79 o 
  -7   5   7        8.40       12.95      5.25 o 
  -6   5   7      131.71      125.05      7.16 o 
  -5   5   7       30.03       25.09      3.94 o 
  -4   5   7      107.73      119.82      6.48 o 
  -3   5   7       28.37       27.75      4.46 o 
  -2   5   7      174.68      182.78      8.77 o 
  -1   5   7        6.44        4.61      2.55 o 
   0   5   7        0.04        4.98      3.52 o 
   1   5   7        0.54        2.49      3.52 o 
   2   5   7       33.33       29.79      5.96 o 
   3   5   7        1.86       -0.31      4.54 o 
  -8   6   7       39.26       45.42      8.79 o 
  -7   6   7       23.45       10.96      9.96 o 
  -6   6   7       13.64       15.68      3.71 o 
  -5   6   7       68.25       79.15      5.95 o 
  -4   6   7       16.64       12.77      4.89 o 
  -3   6   7      127.70      147.22      6.95 o 
  -2   6   7       27.54       21.94      3.80 o 
  -1   6   7       29.05       26.37      5.98 o 
   0   6   7       28.06       22.59      4.98 o 
   1   6   7       36.47       33.74      6.34 o 
   2   6   7        0.01       -4.32      3.11 o 
  -8   7   7        8.54       14.18      5.96 o 
  -7   7   7      128.88      156.19      9.75 o 
  -6   7   7       10.52       13.95      3.38 o 
  -5   7   7      190.16      190.80      8.19 o 
  -4   7   7       30.04       36.65      5.59 o 
  -3   7   7      435.57      452.46     11.17 o 
  -2   7   7        1.24        3.99      2.64 o 
  -1   7   7      263.72      263.56     12.68 o 
   0   7   7       23.12       20.44      4.78 o 
   1   7   7       92.65       93.73     11.46 o 
   2   7   7       18.21       13.76      3.94 o 
  -7   8   7       19.69       17.27      4.42 o 
  -6   8   7        8.55       20.72      3.99 o 
  -5   8   7       20.11       22.28      7.91 o 
  -4   8   7       58.64       63.15      6.33 o 
  -3   8   7       38.77       31.04      3.87 o 
  -2   8   7      211.17      188.65     11.61 o 
  -1   8   7        1.46        3.99      3.52 o 
   0   8   7      108.24      102.67      9.16 o 
   1   8   7       53.63       63.32      8.08 o 
   2   8   7        3.06        2.99      3.45 o 
  -7   9   7       12.84       10.46      3.94 o 
  -6   9   7        2.53        4.41      4.31 o 
  -5   9   7        0.02        0.54      4.17 o 
  -4   9   7       33.34       24.77      4.53 o 
  -3   9   7        5.23        3.37      2.31 o 
  -2   9   7       76.58       65.67     14.45 o 
  -1   9   7       12.39       13.29      4.05 o 
   0   9   7       31.03       17.72      7.97 o 
   1   9   7       22.19       28.11      5.96 o 
   2   9   7       15.79        1.23      4.54 o 
  -7  10   7        0.47       -3.63      3.04 o 
  -6  10   7       19.85       26.01      4.40 o 
  -5  10   7       21.28       12.29      4.03 o 
  -4  10   7       33.88       47.57      5.49 o 
  -3  10   7        9.78       16.37      4.78 o 
  -2  10   7      126.69      111.77      9.49 o 
  -1  10   7       70.77       60.32      7.75 o 
   0  10   7      161.86      148.31     10.90 o 
   1  10   7        4.51        6.48      4.23 o 
   2  10   7       89.34       90.80      9.79 o 
  -7  11   7       22.19       26.37      5.11 o 
  -6  11   7        8.03        7.24      3.21 o 
  -5  11   7       15.93       15.64      4.19 o 
  -4  11   7       17.91       15.92      5.87 o 
  -3  11   7       50.08       47.45      7.37 o 
  -2  11   7        0.78        2.39      3.32 o 
  -1  11   7        0.19        4.58      3.32 o 
   0  11   7       13.73        5.98     10.46 o 
   1  11   7       19.17       18.62      6.48 o 
   2  11   7        0.00       -1.49      5.48 o 
  -7  12   7        2.27       13.25      4.10 o 
  -6  12   7       70.76       65.47      7.68 o 
  -5  12   7        0.73        5.53      3.36 o 
  -4  12   7       37.03       31.67      6.67 o 
  -3  12   7        2.61        1.63      3.99 o 
  -2  12   7       64.15       54.86      7.75 o 
  -1  12   7        6.87        1.33      2.67 o 
   0  12   7       28.88       18.60      5.25 o 
   1  12   7       16.34       17.20      5.25 o 
   2  12   7        3.92       -1.85      4.78 o 
  -7  13   7       74.91       86.31      8.60 o 
  -6  13   7        0.41       -0.50      6.48 o 
  -5  13   7      133.29      136.32     11.55 o 
  -4  13   7        0.86        3.49      4.23 o 
  -3  13   7      113.82      102.50      9.49 o 
  -2  13   7       22.21       25.91      5.96 o 
  -1  13   7       10.44        1.99      4.98 o 
   0  13   7        1.53       -0.50      3.52 o 
   1  13   7        1.54        0.00      3.52 o 
   2  13   7        9.96        1.00      4.93 o 
  -7  14   7        0.27        2.69      3.45 o 
  -6  14   7        0.68       -0.08      4.05 o 
  -5  14   7        0.32        1.99      4.23 o 
  -4  14   7       19.10       23.25      6.97 o 
  -3  14   7        0.01        0.00      3.52 o 
  -2  14   7        2.16       11.34      4.54 o 
  -1  14   7        5.47        7.52      3.83 o 
   0  14   7       10.63       26.59     13.95 o 
   1  14   7       18.58       22.39      5.96 o 
  -6  15   7       41.75       42.80     10.96 o 
  -5  15   7        0.83       -1.00      4.98 o 
  -4  15   7       59.17       83.72     15.44 o 
  -3  15   7       19.51        9.70     11.46 o 
  -2  15   7      124.05      130.87     17.94 o 
  -1  15   7       23.65       25.31      5.96 o 
   0  15   7        4.23        9.43      6.97 o 
   1  15   7       17.28       14.35      5.25 o 
  -6  16   7        0.50       -2.99      6.97 o 
  -5  16   7        2.31        4.48      4.93 o 
  -4  16   7        4.88       -1.16      4.05 o 
  -3  16   7       25.50       31.46      7.05 o 
  -2  16   7        3.20       -2.08      4.05 o 
  -1  16   7        7.48        5.48      4.23 o 
   0  16   7        3.50        1.72      3.83 o 
   1  16   7       13.64       12.95      5.51 o 
  -6  17   7        0.20        1.99      7.97 o 
  -5  17   7       11.30       16.94      5.64 o 
  -4  17   7        4.03       10.96      4.98 o 
  -3  17   7       70.20       68.88      9.16 o 
  -2  17   7        0.06        2.49      5.48 o 
  -1  17   7       68.52       80.13      9.49 o 
   0  17   7        3.25        0.50      4.23 o 
   1  17   7       45.96       73.16      9.49 o 
  -5  18   7        0.00        3.30      4.54 o 
  -4  18   7       34.08       39.56      7.37 o 
  -3  18   7       14.95       25.15      9.96 o 
  -2  18   7       59.61       67.77      9.16 o 
  -1  18   7        1.36       -1.90      4.48 o 
   0  18   7       27.51       19.93      6.34 o 
  -5  19   7       10.66        6.48      5.64 o 
  -4  19   7        3.55        4.22      4.54 o 
  -3  19   7        1.18        2.56      6.48 o 
  -2  19   7        2.27        2.68      4.54 o 
  -1  19   7       17.17       21.11      5.51 o 
   0  19   7        0.67       -0.50      4.23 o 
  -5  20   7        1.82       11.96      5.64 o 
  -4  20   7       20.46       13.09      5.25 o 
  -3  20   7        1.43       -8.14      6.97 o 
  -2  20   7       26.94       26.41      7.97 o 
  -1  20   7       33.38       24.91      6.22 o 
   0  20   7       15.27        4.85      5.25 o 
  -4  21   7        1.44        2.56      4.78 o 
  -3  21   7       55.96       49.37      8.79 o 
  -2  21   7        6.87        3.99      4.93 o 
  -1  21   7       66.77       69.74     19.43 o 
  -3  22   7        1.61       -0.33      5.25 o 
  -2  22   7        0.02       -3.49      5.48 o 
  -6   0   8       21.85       13.95      5.25 o 
  -4   0   8        3.00        2.99      5.98 o 
  -2   0   8      135.61      138.50     13.95 o 
   0   0   8       29.53       31.09      5.98 o 
  -7   1   8       17.84       15.86     12.95 o 
  -6   1   8       98.70       91.66      6.12 o 
  -5   1   8        8.48        3.55      2.93 o 
  -4   1   8       82.07       72.68      8.79 o 
  -3   1   8        0.33       -4.32      3.11 o 
  -2   1   8       91.50       93.19      8.45 o 
  -1   1   8       52.99       47.86      6.11 o 
   0   1   8       52.67       32.90      5.96 o 
   1   1   8       18.30       21.92      5.64 o 
  -7   2   8        7.67       10.96      4.38 o 
  -6   2   8        0.09       -1.24      3.06 o 
  -5   2   8        1.25       -1.46      2.38 o 
  -4   2   8        0.96        0.69      2.59 o 
  -3   2   8       14.68        9.67      3.51 o 
  -2   2   8       51.51       49.55      5.54 o 
  -1   2   8       22.54       28.92      5.87 o 
   0   2   8        0.05        1.99      3.52 o 
   1   2   8        2.39       -0.50      4.23 o 
  -7   3   8        0.77       -0.05      3.62 o 
  -6   3   8        4.15        2.43      2.93 o 
  -5   3   8        0.83        1.41      2.43 o 
  -4   3   8        1.92        0.91      2.59 o 
  -3   3   8        5.51       -0.66      2.88 o 
  -2   3   8       17.34       14.00      3.62 o 
  -1   3   8       13.05       14.64      4.54 o 
   0   3   8       58.03       55.10      7.37 o 
   1   3   8        2.98        6.39      4.05 o 
  -7   4   8       42.80       46.87      6.86 o 
  -6   4   8        9.52       10.46      3.54 o 
  -5   4   8       82.14       80.56      5.68 o 
  -4   4   8        2.01        8.70      2.99 o 
  -3   4   8       23.92       19.78      4.19 o 
  -2   4   8        0.18       -0.15      2.64 o 
  -1   4   8       10.74       14.03     10.96 o 
   0   4   8       11.92       16.01      8.47 o 
   1   4   8       46.01       45.95      7.65 o 
  -7   5   8        8.07        5.80      3.73 o 
  -6   5   8        7.58        6.19      3.43 o 
  -5   5   8       36.44       44.50      4.71 o 
  -4   5   8        2.11        2.04      2.71 o 
  -3   5   8      178.95      207.38     10.12 o 
  -2   5   8        0.60        4.48      3.52 o 
  -1   5   8       23.22       29.08      6.22 o 
   0   5   8        8.22       12.19      4.54 o 
   1   5   8       50.46       45.33     11.46 o 
  -7   6   8       16.69        9.45      4.32 o 
  -6   6   8       57.07       55.69      5.95 o 
  -5   6   8       19.25       17.92      3.94 o 
  -4   6   8       90.28       85.83      6.28 o 
  -3   6   8        0.00       -1.38      2.64 o 
  -2   6   8       23.69       23.42      5.64 o 
  -1   6   8        0.07       -2.99      3.52 o 
   0   6   8       19.87       17.51      4.78 o 
   1   6   8       20.92       13.14      5.51 o 
  -7   7   8        0.02       -7.50      5.29 o 
  -6   7   8        0.24       -1.59      2.75 o 
  -5   7   8        0.03       -1.87      3.16 o 
  -4   7   8       22.28       28.73      4.21 o 
  -3   7   8        1.23       -1.23      3.04 o 
  -2   7   8       42.82       52.89      7.75 o 
  -1   7   8       33.29       38.36      6.94 o 
   0   7   8       19.28       30.79      7.47 o 
   1   7   8        1.89       -3.53      4.98 o 
  -7   8   8        1.36        7.19      4.19 o 
  -6   8   8       11.89       12.25      3.80 o 
  -5   8   8        5.13        4.25      3.17 o 
  -4   8   8        8.59        6.32      3.21 o 
  -3   8   8        0.58       -1.00      8.97 o 
  -2   8   8       43.09       47.39      9.47 o 
  -1   8   8        1.16        2.08      3.83 o 
   0   8   8        5.83        8.05      4.05 o 
   1   8   8        0.02        1.33      6.48 o 
  -6   9   8        6.15        5.93      3.13 o 
  -5   9   8        8.54        3.32      4.03 o 
  -4   9   8        0.01       -0.19      2.84 o 
  -3   9   8        7.85        7.97      4.78 o 
  -2   9   8        7.14       15.94      4.78 o 
  -1   9   8       14.85       10.39      4.78 o 
   0   9   8       29.92       47.51      7.90 o 
   1   9   8        3.77       -0.54      3.83 o 
  -6  10   8       10.85       13.37      5.50 o 
  -5  10   8        6.57       12.41      4.38 o 
  -4  10   8        0.40        1.99      3.83 o 
  -3  10   8       22.43       15.54      4.97 o 
  -2  10   8       14.27       13.95      4.78 o 
  -1  10   8       10.40        5.06      7.47 o 
   0  10   8       17.52       19.87      5.98 o 
  -6  11   8        3.89       -0.10      3.97 o 
  -5  11   8       39.60       32.24      5.54 o 
  -4  11   8        7.19       -3.07      4.05 o 
  -3  11   8        8.45        8.54      4.78 o 
  -2  11   8        5.07        6.97      5.98 o 
  -1  11   8       20.79       32.08      6.94 o 
   0  11   8       46.56       45.46      7.65 o 
  -6  12   8       40.90       38.97      6.65 o 
  -5  12   8        1.87        2.99      4.93 o 
  -4  12   8       97.00       96.90     21.92 o 
  -3  12   8       24.62       13.95      5.64 o 
  -2  12   8       40.75       31.92      6.34 o 
  -1  12   8       39.24       36.01      6.94 o 
   0  12   8       70.81       63.99      9.08 o 
  -6  13   8        1.09        6.37      5.26 o 
  -5  13   8       14.79       16.94      6.34 o 
  -4  13   8        0.24        1.99      4.54 o 
  -3  13   8        4.83       -2.24      4.48 o 
  -2  13   8       12.19       13.64      4.54 o 
  -1  13   8       41.97       55.41     16.94 o 
   0  13   8       26.44       28.05     11.46 o 
  -5  14   8       27.67       10.67      5.96 o 
  -4  14   8        0.26       -0.84      4.54 o 
  -3  14   8       11.12        9.03      6.48 o 
  -2  14   8        1.95        8.47      4.23 o 
  -1  14   8        4.10        4.14      7.97 o 
   0  14   8       37.12       68.75     12.95 o 
  -5  15   8       11.53        4.98      5.64 o 
  -4  15   8        0.47        0.50      4.93 o 
  -3  15   8       62.71       77.69      9.49 o 
  -2  15   8        2.47       -1.39      3.32 o 
  -1  15   8       20.79       20.92      6.22 o 
  -5  16   8        0.30       -0.50      4.93 o 
  -4  16   8       28.67       38.05      7.65 o 
  -3  16   8       18.66       28.47      7.37 o 
  -2  16   8        0.01        1.00      3.83 o 
  -1  16   8       29.13       38.44     13.95 o 
  -4  17   8        2.00       -0.71      4.78 o 
  -3  17   8        2.43        3.49      5.64 o 
  -2  17   8        1.65       -0.23      4.54 o 
  -3  18   8       30.42       32.07      7.65 o 
  -5   0   9        2.06       10.96      6.97 o 
  -3   0   9       47.56       45.84      9.96 o 
  -1   0   9        1.82        1.99      5.98 o 
  -6   1   9        2.83        2.64      3.32 o 
  -5   1   9       28.61       41.54      9.79 o 
  -4   1   9       30.12       32.81      5.70 o 
  -3   1   9       62.13       72.97      7.27 o 
  -2   1   9       14.71        8.28      4.30 o 
  -1   1   9      108.85      139.52      9.87 o 
  -6   2   9        2.61        4.08      3.01 o 
  -5   2   9        2.61       -0.42      3.21 o 
  -4   2   9        5.02       -3.99      4.23 o 
  -3   2   9        5.91       -0.45      3.62 o 
  -2   2   9        0.01        1.39      3.32 o 
  -1   2   9        4.89        4.48      4.23 o 
  -6   3   9        5.86        9.69      3.34 o 
  -5   3   9       32.21       42.96      5.21 o 
  -4   3   9       49.00       39.85      6.12 o 
  -3   3   9       24.65       17.60      4.60 o 
  -2   3   9        8.53        5.48      4.23 o 
  -1   3   9        0.32        1.99      4.23 o 
  -6   4   9        6.40       16.25      3.79 o 
  -5   4   9        0.74        5.50      3.29 o 
  -4   4   9        4.78        5.90      8.67 o 
  -3   4   9        4.72        0.70      3.36 o 
  -2   4   9        2.42        7.28      9.47 o 
  -1   4   9        1.34       -0.09      3.83 o 
  -5   5   9       12.04       14.29      4.09 o 
  -4   5   9       58.52       64.53      9.34 o 
  -3   5   9       18.24       23.86      6.45 o 
  -2   5   9        0.05       -1.99      3.52 o 
  -1   5   9        5.09        8.83      4.78 o 
  -5   6   9       30.43       32.91      4.98 o 
  -4   6   9       15.03       14.61      4.31 o 
  -3   6   9       40.47       24.07      6.67 o 
  -2   6   9       26.74       27.41      6.34 o 
  -1   6   9       71.26       58.38      8.37 o 
  -5   7   9       17.71       10.70      4.21 o 
  -4   7   9        2.03       -1.99      4.05 o 
  -3   7   9       14.40       15.38      5.51 o 
  -2   7   9       23.19       27.58      6.22 o 
  -1   7   9        5.04        9.96      4.93 o 
  -5   8   9       15.11       11.23      4.04 o 
  -4   8   9       45.97       41.72      7.90 o 
  -3   8   9        0.00       -2.90      3.46 o 
  -2   8   9       79.14      101.46     10.77 o 
  -5   9   9        0.61       -5.14      4.98 o 
  -4   9   9        1.03       -6.59      4.54 o 
  -3   9   9        3.08        1.53      4.54 o 
  -2   9   9        7.51        6.21      4.54 o 
  -4  10   9       27.01       27.62      7.37 o 
  -3  10   9       39.83       40.04      7.65 o 
  -2  10   9       50.41       52.34      8.79 o 
  -4  11   9        0.97        0.77      4.54 o 
  -3  11   9       13.32        5.60      5.51 o 
                                                 
